# Supplementary material for: Association Between Gut Microbiota and CD4 Recovery in HIV-1 Infected Patients
Source: Front Microbiol. 2018 Jul 2;9:1451. doi: 10.3389/fmicb.2018.01451 (PMC6043814; doi:10.3389/fmicb.2018.01451)
Supplement: TABLE S1 — Clinical index of our cohort. [file Table_1.XLSX]

## Sheet: index
Index
Table S1	Clinical index of our cohort
Table S2	Read QC Statistics
Table S3	Detail information on species level analyzed by MetaPhlAn
Table S4	Enterotypes detail information
Table S5	Different species among the four groups
Table S6	PERMANOVA analysis results
Table S7	Different pathways among the four groups based on HUMAnN2
Table S8	Relative abundance of butyrate-producing bacteria
Table S9	Relative abundance of pyruvate fermentation to butanoate
Table S10	Studies on gut microbiome associated with HIV infection and HAART treatment

## Sheet: Table S1
Table S1	Clinical index of our cohort
Sample	Gendar	Age	BMI (kg/m2)	ART duration (year)	Viral load (copies/mL)*	Antiretroviral drug combinations**	CD4+ T-cell counts before ART(cells/mm3)	WBC (cells/mm3)***	Lymphocyte ratio (%)	Lymphocyte counts (cells/mm3)	CD19+B-cell ratio (%)	CD19+B-cell counts (cells/mm3)	CD16+CD56+NK cell ratio (%)	CD16+CD56+NK cell counts (cells/mm3)	CD3+T-cell ratio (%)	CD3+T-cell counts (cells/mm3)	CD4+T-cell ratio (%)	CD4+T-cell counts (cells/mm3)	CD8+T-cell ratio (%)	CD8+T-cell counts (cells/mm3)	Memory CD4+T-cell ratio (%)	Memory CD4+T-cell counts (cells/mm3)	Naive CD4+T-cell ratio (%)	Naive CD4+T-cell counts (cells/mm3)	Homing Naive CD4+T-cell ratio (%)	Homing Naive CD4+T-cell counts (cells/mm3)	CD4+CD28+T-cell ratio (%)	CD4+CD28+T-cell counts (cells/mm3)	CD8+CD28+T-cell ratio (%)	CD8+CD28+T-cell counts (cells/mm3)	CD8+HLA-DR+T-cell ratio (%)	CD8+HLA-DR+T-cell counts (cells/mm3)	CD8+CD38+T-cell ratio (%)	CD8+CD38+T-cell counts (cells/mm3)
INR01	Male	34	24.623	5.1	TND	3TC+TDF+EFV	9	5730	23.9	1369	28.7	393	15.7	215	54.7	749	10.8	148	38.8	531	84.1	124	15.9	24	12.7	19	100	148	53.2	283	32.5	173	54.7	291
INR02	Male	37	19.7133	2.4	TND	3TC+TDF+LPV/r	2	5810	38.4	2231	9.5	212	4.8	107	84.9	1894	12.7	283	68.1	1519	66.8	189	33.2	94	31.3	89	92	261	20.5	311	43.5	661	72.9	1108
INR03	Male	35	29.7619	3.6	TND	3TC+AZT+EFV	7	3420	43	1471	7.5	110	7.7	113	82.3	1210	23.7	349	51.5	757	87.6	305	12.4	43	11	38	95.4	332	33.7	255	35.7	270	49	371
INR04	Male	56	22.9481	6.7	TND	3TC+AZT+NVP	159	7810	23.3	1820	3.4	62	27.2	495	68.6	1248	21.7	395	43.7	795	88.9	351	11.1	44	9.4	37	79	312	42.8	340	48.2	383	41	326
INR05	Male	38	25.9455	6.7	TND	3TC+AZT+NVP	116	5110	34.6	1768	4.1	72	42.9	758	51.9	918	20.4	361	28.9	511	77.8	281	22.2	80	20.6	74	99.2	358	62	317	26.1	133	36.4	186
INR06	Male	34	21.7365	2.2	TND	3TC+TDF+EFV	257	4100	25.6	1050	14.2	149	15.1	158	69.4	728	28.9	303	28.1	295	64.5	196	35.5	108	33.8	103	95.7	290	48.6	143	34.5	102	68.9	203
INR07	Male	27	19.4874	3.4	TND	3TC+TDF+EFV	196	5510	25.2	1389	7.5	104	8.2	114	82.3	1143	26.1	362	49.6	689	72.2	262	27.8	101	25.1	91	86.5	313	32.3	222	14.7	101	40.6	280
INR08	Male	32	25.7959	3.4	TND	3TC+TDF+EFV	239	4740	49.6	2351	4.7	110	32.4	762	60.9	1432	13.9	327	41.7	980	81.2	265	18.8	61	18.5	60	71.9	235	62	608	37.4	367	83.2	816
INR09	Male	42	26.0617	3.2	TND	3TC+TDF+EFV	5	5020	25.9	1300	9.6	125	19.4	252	69.2	900	12.5	163	51.9	675	78.8	128	21.2	34	17.5	28	100	163	52.9	357	12	81	68.8	464
INR10	Male	59	20.9366	3.4	TND	3TC+AZT+EFV	6	3190	39.2	1250	12.6	158	25.8	323	60.5	757	13.1	164	42	525	96.6	158	3.4	6	2.4	4	91.1	149	37.7	198	43.9	231	65	341
INR11	Male	32	19.8839	3.9	TND	3TC+TDF+LPV/r	27	2890	43.3	1251	10	125	15.8	198	71.5	895	19.5	244	44.6	558	75.4	184	24.6	60	23.6	58	90.6	221	64.2	358	29.1	162	46.8	261
INR12	Male	54	24.6914	4.1	TND	3TC+TDF+NVP	198	7010	18.5	1297	13.4	174	25.9	336	57.2	742	25.4	329	28	363	79.3	261	20.7	68	18.7	62	97.1	320	73.1	265	10.1	37	62.5	227
INR13	Male	54	23.0546	7.1	TND	3TC+TDF+NVP	165	5940	29.5	1752	8.3	145	24.7	433	63.6	1114	25.3	443	34.2	559	94	417	6	27	4.1	18	72.8	323	41.2	247	29.9	179	60	360
INR14	Male	35	21.9525	4.5	TND	3TC+AZT+NVP	245	3850	25.5	982	8.2	81	13.5	133	75.8	744	30.2	296	38.3	376	87.4	259	12.6	37	9.1	27	45.2	134	26.2	99	22.3	84	41.9	158
INR15	Male	43	19.3792	5.3	TND	3TC+AZT+NVP	86	4320	24.5	1058	4.5	48	22.5	238	72.7	769	27.9	295	36.4	385	75.9	224	24.1	71	23.7	70	87	257	59.5	229	26.5	102	53.5	206
INR16	Male	48	25.0593	2.3	TND	3TC+AZT+EFV	14	5990	42.7	2558	10.9	279	13.9	356	71.8	1836	9.7	248	59.5	1522	83.6	207	16.4	41	16.4	41	91.6	227	42.7	650	33	502	76.9	1170
INR17	Male	36	21.7181	3.7	TND	3TC+AZT+NVP	35	6510	19.4	1263	7.1	90	21.9	277	69.1	873	11.9	150	47.1	595	77.7	117	22.3	34	18.3	28	89.5	135	58.1	246	32.4	193	64.7	385
INR18	Male	43	24.677	8.9	TND	3TC+AZT+NVP	7	5460	48.4	2643	11.8	312	9.9	262	76.8	2030	22.7	600	46.1	1218	95.6	573	4.4	26	4.2	25	91	546	55.2	672	55.3	674	33.6	409
INR19	Male	41	21.6049	2.6	TND	3TC+TDF+EFV	71	3900	35.6	1388	8.3	115	10.4	144	80.2	1113	15.6	217	58.4	811	76.4	165	23.6	51	20.9	45	92.5	200	51.1	414	38.3	311	90.9	737
INR20	Male	28	20.1995	1.9	TND	3TC+TDF+LPV/r	257	4290	18.1	776	15.2	118	9.5	74	74.6	579	26.4	205	43.2	335	62.3	128	37.7	77	31.2	64	95.1	195	49.5	166	44.6	150	73.7	247
IR01	Male	31	23.2005	3.2	TND	3TC+TDF+EFV	316	6590	29.1	1918	10.4	199	7.4	142	80.5	1544	41	786	31.9	612	85.1	669	14.9	117	14.6	115	96.6	760	55.9	342	20	122	41.8	256
IR02	Male	32	18.7883	1.4	TND	3TC+TDF+EFV	NA#	5830	26.9	1568	8	125	11.8	185	77.9	1222	35.7	560	32.7	513	55.8	312	44.2	247	43.5	244	90.8	508	64.2	329	30.9	158	76	390
IR03	Male	36	23.728	6	TND	3TC+TDF+EFV	NA#	6910	42.9	2964	16.6	492	13.9	412	68.5	2031	23.6	700	39	1156	79	553	21	147	20.8	146	96.1	672	49.4	571	19.2	222	62.6	724
IR04	Male	49	22.913	2.4	TND	3TC+TDF+EFV	28	4700	30.6	1438	9.5	137	10.6	152	78	1122	29.9	430	45.6	656	77.1	332	22.9	98	20.1	86	98.5	424	33.3	218	33.3	218	58.5	384
IR05	Male	25	17.7832	2.3	TND	3TC+TDF+EFV	313	5640	30.9	1743	12.4	216	12.2	213	72.4	1262	41.7	727	27.3	476	90.7	659	9.3	68	5.8	42	96	698	74.8	356	16.8	80	50	238
IR06	Male	29	17.9902	2.8	TND	3TC+TDF+EFV	469	4550	26.2	1192	10.9	130	15.8	188	72.7	867	43.5	519	26.5	316	65.6	340	34.4	178	30.7	159	100	519	57	180	21.7	69	67.7	214
IR07	Male	30	24.4898	3.4	TND	3TC+TDF+EFV	375	6860	28.6	1962	7	137	22.9	449	68	1334	30.2	593	32.3	634	67.2	398	32.8	194	31.8	188	93.4	553	65.2	413	12.8	81	77.8	493
IR08	Male	35	27.0416	0.5	TND	3TC+TDF+EFV	1	9620	38.4	3694	21.6	798	22.3	824	54.9	2028	25	924	27.9	1031	70.4	650	29.6	273	28.7	265	94.1	869	68.6	707	24.3	250	63.1	650
IR09	Male	47	25.6402	3.4	TND	3TC+AZT+EFV	164	6600	38.3	2528	6.9	174	11.9	301	78.5	1984	38.4	971	38.2	966	86.5	840	13.5	131	12.9	125	49.7	482	39.2	379	33.4	323	32.5	314
IR10	Male	24	19.0451	2.1	TND	3TC+TDF+EFV	374	5650	39.3	2220	15	333	4.1	91	79.2	1759	36.2	804	38.2	848	48.2	387	51.8	416	48.3	388	98.9	795	68.9	584	15	127	81.4	690
IR11	Male	25	25.9924	2.1	TND	3TC+TDF+EFV	474	8290	31.5	2611	13	339	10.5	274	75.6	1974	31.4	820	33.6	877	58.8	482	41.2	338	40.5	332	99.6	817	73.2	642	8.9	78	79.6	698
IR12	Male	31	23.2438	2.8	TND	3TC+TDF+EFV	398	7150	24.3	1737	5.7	99	5.3	92	87.5	1520	38	660	47.4	824	48.8	322	51.2	338	49.2	325	97.7	645	55.5	457	25.8	212	79.6	656
IR13	Male	24	23.3556	2.7	TND	3TC+TDF+EFV	796	6550	26	1703	11.6	198	6	102	80.2	1366	25	426	49.8	848	81.7	348	18.3	78	16.8	72	89.4	381	26	221	40.8	346	77.5	657
IR14	Male	27	21.6333	2.8	TND	3TC+TDF+EFV	391	4970	40	1988	12.3	245	18.9	376	68.6	1364	30.4	604	33.7	670	64.9	392	35.1	212	33.8	204	97.2	587	67.4	452	26.5	178	51.3	344
IR15	Male	34	18.2531	1.9	TND	3TC+TDF+LPV/r	119	4790	33.8	1619	8.5	138	21.8	353	68	1101	22.5	364	42.8	693	78.3	285	21.7	79	20.9	76	85	310	24.4	238	24.4	169	78	540
VU01	Male	36	29.0548	0	24809	-	-	8640	35.4	3059	3.5	107	3	92	90.1	2756	18.3	560	67.2	2055	49.6	278	50.4	282	45	252	68.9	386	26.9	553	52.1	1071	70.3	1445
VU02	Male	23	19.3792	0	30390	-	-	6890	18.9	1302	12.4	161	4.7	61	80.5	1048	24.9	324	49.3	642	71.3	231	28.7	93	22.4	73	88	285	24	154	55.4	356	69.1	444
VU03	Male	33	19.6232	0	793	-	-	7920	29.8	2360	8	189	18.6	439	72.1	1702	25.4	599	41.9	989	63.7	382	36.3	218	31.1	186	84.5	507	29.6	293	31.9	315	93.6	926
VU04	Male	26	23.3556	0	38493	-	-	4710	30.1	1418	8.8	125	9.1	129	78	1106	18.2	258	53.9	764	73.3	189	26.7	69	25.9	67	94	243	30.4	232	33.7	258	79.9	611
VU05	Male	63	22.6757	0	728350	-	-	6310	9.4	593	4.2	25	11.5	68	80.8	479	6.9	41	71.5	424	100	41	0	0	0	0	87.5	36	11.9	50	82	348	82.3	349
VU06	Male	27	23.3067	0	52209	-	-	5550	25.9	1437	5.4	78	21.3	306	71.4	1026	18.6	167	47.8	687	66.1	177	33.9	91	30	80	88.6	237	37.5	258	62.8	431	85	584
VU07	Male	40	24.4898	0	15275	-	-	5100	37.6	1918	6.9	132	26.5	508	61.9	1187	22.8	437	34.1	654	86.8	380	13.2	58	12.8	56	76.4	334	40	262	61.1	400	66.1	432
VU08	Male	25	20.898	0	12575	-	-	5490	27.3	1499	7.3	109	19	285	70.4	1055	28.2	423	39.1	586	65.3	276	34.7	147	34.2	145	93.3	394	31.8	186	33.9	199	74.6	437
VU09	Male	42	18.4965	0	1564	-	-	3160	28.5	901	1.9	17	17.8	160	79	711	13.3	120	63.5	572	67.9	81	32.1	38	31.2	37	97.6	117	23.4	134	51.4	294	87.1	498
VU10	Male	21	17.9902	0	104779	-	-	5140	23.7	1218	9.6	117	19.7	240	69.2	843	22.2	270	40.6	495	70.3	190	29.7	80	26.8	72	97.8	264	61.5	304	49.4	244	62.9	311
VU11	Male	34	25.565	0	25798	-	-	3470	41.8	1450	7.6	110	22.7	329	65.7	953	26	377	38.1	553	61.5	232	38.5	145	38.1	144	99.2	374	51.5	285	35.9	198	77.2	427
VU12	Male	40	20.3125	0	816	-	-	4360	28.7	1251	10.5	131	7.9	99	81.3	1017	30.5	382	47.1	589	64.8	247	35.2	134	34	130	96.9	370	41.6	245	66.2	390	69.2	408
VU13	Male	30	24.3375	0	650601	-	-	4710	24.6	1159	16.6	192	9	104	71.3	826	10.9	126	54.3	629	77.1	97	22.9	29	21.9	28	95.7	121	35.2	221	42	264	82.2	517
VU14	Male	35	17.531	0	175952	-	-	3850	32.2	1240	5.8	72	8.5	105	83.8	1039	28.4	352	50.7	629	68.2	240	31.8	112	31.2	110	98.1	345	39.6	249	73.3	461	95	597
VU15	Male	35	19.8352	0	56620	-	-	5870	65.9	3868	2.2	85	11.9	460	75.6	2924	11.3	437	58.7	2271	93.8	410	6.2	27	5.5	24	69.7	305	18.4	418	66.6	1512	78.2	1776
VU16	Male	32	19.2526	0	50149	-	-	3410	28.7	979	7.1	69	26.1	255	65.2	638	17.3	169	39.9	390	76.3	129	23.7	40	23.5	40	92.5	157	40.4	158	58.4	228	87.6	342
VU17	Male	33	33.6123	0	55477	-	-	6010	26.5	1593	6.9	110	10.7	170	81.4	1296	22	350	54.2	863	49.1	172	50.9	178	48	168	96.7	339	38	328	64.2	554	93.8	810
VU18	Male	28	19.4094	0	15639	-	-	5480	24.1	1321	9.1	120	12.5	165	77.2	1020	23.9	316	48.7	643	48.6	153	51.4	162	48.5	153	96.3	304	37.7	242	54.4	350	91.4	588
VU19	Male	34	21.3839	0	4929	-	-	7280	18.5	1347	8.6	116	15.3	206	75.3	1014	27.6	372	44.4	598	78.3	291	21.7	81	20.9	78	84.6	314	31.9	191	68.1	407	93.4	559
VU20	Male	61	20.7612	0	171382	-	-	8270	34.3	2837	1.2	34	5.5	156	92.4	2621	32.1	911	57.1	1620	63.7	580	36.3	331	30	273	78.7	717	21.3	345	82	1328	85.4	1383
VU21	Male	42	20.5761	0	120042	-	-	7740	20.7	1602	1.3	21	17.4	279	80.5	1290	1.7	27	71.7	1149	97.9	27	2.1	1	2.1	1	9.7	233	20.3	233	54.5	626	88.1	1012
VU22	Male	28	19.8177	0	87683	-	-	3660	53.8	1969	7.6	150	20.8	410	71	1398	11.4	224	54.1	1065	69.3	156	30.7	69	30.7	69	97.8	220	32	341	63.1	672	95.6	1018
VU23	Male	58	26.8274	0	10895632	-	-	3040	20.4	620	11.1	69	22	136	64.7	401	19.5	121	39.2	243	84.8	103	15.2	18	15.2	18	99.3	120	37.8	92	67.6	164	80.6	196
VU24	Male	25	21.8776	0	29078	-	-	6620	29	1920	5.3	102	2.3	44	91.1	1749	22.1	424	67.5	1296	82.6	350	17.4	74	16.5	70	92.3	392	27.3	354	84.6	1096	91.2	1182
VU25	Male	32	25.5036	0	106031	-	-	7010	34.5	2418	4.9	119	11.9	288	81.4	1969	19.6	474	59.4	1437	44.9	213	55.1	261	54.6	259	86.3	409	28.2	405	69	991	90.1	1294
VU26	Male	22	18.6122	0	235820	-	-	4320	37.3	1611	3.9	63	10.5	169	84.7	1365	24.4	393	52.4	844	41.2	162	58.8	231	56.2	221	97.7	384	37.4	293	67.9	573	90.4	763
HC01	Male	43	22.3094	0	-	-	-	NA	NA	NA	NA	NA	NA	NA	NA	NA	NA	NA	NA	NA	NA	NA	NA	NA	NA	NA	NA	NA	NA	NA	NA	NA	NA	NA
HC02	Male	28	23.7812	0	-	-	-	NA	NA	NA	NA	NA	NA	NA	NA	NA	NA	NA	NA	NA	NA	NA	NA	NA	NA	NA	NA	NA	NA	NA	NA	NA	NA	NA
HC03	Male	67	22.3094	0	-	-	-	NA	NA	NA	NA	NA	NA	NA	NA	NA	NA	NA	NA	NA	NA	NA	NA	NA	NA	NA	NA	NA	NA	NA	NA	NA	NA	NA
HC04	Male	45	23.7196	0	-	-	-	NA	NA	NA	NA	NA	NA	NA	NA	NA	NA	NA	NA	NA	NA	NA	NA	NA	NA	NA	NA	NA	NA	NA	NA	NA	NA	NA
HC05	Male	51	27.5482	0	-	-	-	NA	NA	NA	NA	NA	NA	NA	NA	NA	NA	NA	NA	NA	NA	NA	NA	NA	NA	NA	NA	NA	NA	NA	NA	NA	NA	NA
HC06	Male	25	22.8571	0	-	-	-	NA	NA	NA	NA	NA	NA	NA	NA	NA	NA	NA	NA	NA	NA	NA	NA	NA	NA	NA	NA	NA	NA	NA	NA	NA	NA	NA
HC07	Male	26	24.5675	0	-	-	-	NA	NA	NA	NA	NA	NA	NA	NA	NA	NA	NA	NA	NA	NA	NA	NA	NA	NA	NA	NA	NA	NA	NA	NA	NA	NA	NA
HC08	Male	31	22.8571	0	-	-	-	NA	NA	NA	NA	NA	NA	NA	NA	NA	NA	NA	NA	NA	NA	NA	NA	NA	NA	NA	NA	NA	NA	NA	NA	NA	NA	NA
HC09	Male	24	21.1327	0	-	-	-	NA	NA	NA	NA	NA	NA	NA	NA	NA	NA	NA	NA	NA	NA	NA	NA	NA	NA	NA	NA	NA	NA	NA	NA	NA	NA	NA
HC10	Male	46	25.9455	0	-	-	-	NA	NA	NA	NA	NA	NA	NA	NA	NA	NA	NA	NA	NA	NA	NA	NA	NA	NA	NA	NA	NA	NA	NA	NA	NA	NA	NA
HC11	Male	24	21.6356	0	-	-	-	NA	NA	NA	NA	NA	NA	NA	NA	NA	NA	NA	NA	NA	NA	NA	NA	NA	NA	NA	NA	NA	NA	NA	NA	NA	NA	NA
HC12	Male	57	24.9435	0	-	-	-	NA	NA	NA	NA	NA	NA	NA	NA	NA	NA	NA	NA	NA	NA	NA	NA	NA	NA	NA	NA	NA	NA	NA	NA	NA	NA	NA
HC13	Male	24	32.5043	0	-	-	-	NA	NA	NA	NA	NA	NA	NA	NA	NA	NA	NA	NA	NA	NA	NA	NA	NA	NA	NA	NA	NA	NA	NA	NA	NA	NA	NA
HC14	Male	48	21.7372	0	-	-	-	NA	NA	NA	NA	NA	NA	NA	NA	NA	NA	NA	NA	NA	NA	NA	NA	NA	NA	NA	NA	NA	NA	NA	NA	NA	NA	NA
HC15	Male	27	18.7573	0	-	-	-	NA	NA	NA	NA	NA	NA	NA	NA	NA	NA	NA	NA	NA	NA	NA	NA	NA	NA	NA	NA	NA	NA	NA	NA	NA	NA	NA
HC16	Male	25	21.9626	0	-	-	-	NA	NA	NA	NA	NA	NA	NA	NA	NA	NA	NA	NA	NA	NA	NA	NA	NA	NA	NA	NA	NA	NA	NA	NA	NA	NA	NA
HC17	Male	57	25.4018	0	-	-	-	NA	NA	NA	NA	NA	NA	NA	NA	NA	NA	NA	NA	NA	NA	NA	NA	NA	NA	NA	NA	NA	NA	NA	NA	NA	NA	NA
HC18	Male	27	26.3862	0	-	-	-	NA	NA	NA	NA	NA	NA	NA	NA	NA	NA	NA	NA	NA	NA	NA	NA	NA	NA	NA	NA	NA	NA	NA	NA	NA	NA	NA
HC19	Male	35	24.7721	0	-	-	-	NA	NA	NA	NA	NA	NA	NA	NA	NA	NA	NA	NA	NA	NA	NA	NA	NA	NA	NA	NA	NA	NA	NA	NA	NA	NA	NA
HC20	Male	35	24.6681	0	-	-	-	NA	NA	NA	NA	NA	NA	NA	NA	NA	NA	NA	NA	NA	NA	NA	NA	NA	NA	NA	NA	NA	NA	NA	NA	NA	NA	NA
HC21	Male	24	20.5618	0	-	-	-	NA	NA	NA	NA	NA	NA	NA	NA	NA	NA	NA	NA	NA	NA	NA	NA	NA	NA	NA	NA	NA	NA	NA	NA	NA	NA	NA
HC22	Male	24	20.2639	0	-	-	-	NA	NA	NA	NA	NA	NA	NA	NA	NA	NA	NA	NA	NA	NA	NA	NA	NA	NA	NA	NA	NA	NA	NA	NA	NA	NA	NA
HC23	Male	24	26.1876	0	-	-	-	NA	NA	NA	NA	NA	NA	NA	NA	NA	NA	NA	NA	NA	NA	NA	NA	NA	NA	NA	NA	NA	NA	NA	NA	NA	NA	NA
HC24	Male	58	25.3112	0	-	-	-	NA	NA	NA	NA	NA	NA	NA	NA	NA	NA	NA	NA	NA	NA	NA	NA	NA	NA	NA	NA	NA	NA	NA	NA	NA	NA	NA
HC25	Male	24	19.1562	0	-	-	-	NA	NA	NA	NA	NA	NA	NA	NA	NA	NA	NA	NA	NA	NA	NA	NA	NA	NA	NA	NA	NA	NA	NA	NA	NA	NA	NA
HC26	Male	48	20.0883	0	-	-	-	NA	NA	NA	NA	NA	NA	NA	NA	NA	NA	NA	NA	NA	NA	NA	NA	NA	NA	NA	NA	NA	NA	NA	NA	NA	NA	NA
HC27	Male	40	23.6996	0	-	-	-	NA	NA	NA	NA	NA	NA	NA	NA	NA	NA	NA	NA	NA	NA	NA	NA	NA	NA	NA	NA	NA	NA	NA	NA	NA	NA	NA
HC28	Male	24	16.4156	0	-	-	-	NA	NA	NA	NA	NA	NA	NA	NA	NA	NA	NA	NA	NA	NA	NA	NA	NA	NA	NA	NA	NA	NA	NA	NA	NA	NA	NA
HC29	Male	37	27.9496	0	-	-	-	NA	NA	NA	NA	NA	NA	NA	NA	NA	NA	NA	NA	NA	NA	NA	NA	NA	NA	NA	NA	NA	NA	NA	NA	NA	NA	NA
HC30	Male	24	22.298	0	-	-	-	NA	NA	NA	NA	NA	NA	NA	NA	NA	NA	NA	NA	NA	NA	NA	NA	NA	NA	NA	NA	NA	NA	NA	NA	NA	NA	NA
*	TND: < 20 copies/mL
**	3TC: Lamivudine	TDF: Tenofovir	EFV: Efavirenz	LPV/r: LopinavirRitonavir	AZT: Zidovudine	NVP: Nevirapine
***	WBC: white blood cell
#	These two patient were not initiate treatment in our hospital

## Sheet: Table S2
Table S2 Read QC Statistics
	Read QC Statistics
Sample	Raw bases	Raw reads	Trimmed bases	Trimmed reads	Trimmed inserts	Hg19 bases	Hg19 reads	Inserts
Sum	640087881138	4193976190	509056587916	3840401462	2028462330	503448519325	3797239398	2005729302
Average	7.03393e+09	4.60877e+07	5.59403e+09	4.22022e+07	2.22908e+07	5.5324e+09	4.17279e+07	2.2041e+07
INR01	6626472300	44176482	5005792307	39294361	21153259	4984643499	39123939	21061536
INR02	4863537676	32423602	3699395974	29413562	15661530	3697408483	29397463	15652853
INR03	5922506700	39483378	4755363323	36297159	19147769	4747046706	36232524	19113660
INR04	5452406700	36349378	4382140624	33481433	17618120	4377879007	33448060	17600458
INR05	5349070500	35660470	4154116632	32238960	17193445	4096951228	31789743	16954826
INR06	5995210500	39968070	4803823124	36747283	19364561	4797538054	36698082	19338419
INR07	6307823100	42052154	4963272823	38248729	20314339	4830603672	37207473	19758772
INR08	8804502600	58696684	7077972305	53638180	28399567	7075085745	53614996	28386904
INR09	7146891900	47645946	5824313362	44063187	23149015	5818089291	44014847	23123377
INR10	9143314200	60955428	7506205531	56753879	29706410	7500553858	56710258	29683411
INR11	4522474200	30149828	3602354657	27426455	14498877	3601291879	27418168	14494478
INR12	5568537300	37123582	4536074991	34298686	17945226	4534756130	34288508	17939871
INR13	7490640900	49937606	6189861646	46677069	24258925	6006035989	45278961	23530218
INR14	5949201300	39661342	4826711747	36765419	19191586	4825476628	36755812	19186521
INR15	5851958100	39013054	4810536825	36363274	18930287	4768514761	36043334	18763736
INR16	9385704500	37542818	6105632693	33899064	17799156	6095789961	33842365	17769156
INR17	4313474700	28756498	3504024462	26486807	13892347	3486856708	26356208	13823720
INR18	7344982200	48966548	5760548042	44118294	23530593	5667265197	43398127	23146401
INR19	6158442300	41056282	4952131618	37676877	19794166	4943198341	37608330	19758114
INR20	4767905400	31786036	3715642567	28499469	15407250	3714621461	28491469	15402943
IR01	5200436100	34669574	4013012131	31164518	16677264	3966919593	30800498	16481931
IR02	6887086500	45913910	5527371094	42202957	22242320	5510861069	42074831	22174748
IR03	5857865700	39052438	4705655112	35908300	18926508	4618404373	35231590	18569238
IR04	5914175700	39427838	4701999631	36059212	19079428	4686118397	35935526	19013998
IR05	9795087300	65300582	7962069146	60182624	31661708	7343967563	55497614	29201708
IR06	10796732400	71978216	8808590473	66774261	34983184	8807476086	66764395	34977598
IR07	8620083900	57467226	6968783574	53007448	27880323	6947386197	52842991	27793625
IR08	7008291900	46721946	5559560254	42549094	22583806	5539203966	42388654	22498993
IR09	9701955900	64679706	7977336216	60364997	31549232	7974235451	60340699	31536460
IR10	9146863500	60979090	7471311537	56638209	29706161	7468939731	56619364	29696120
IR11	9022901700	60152678	7417131240	56020793	29329701	7413888454	55995405	29316259
IR12	8534893500	56899290	7018973692	52906118	27761008	6940224805	52308700	27446510
IR13	7411161900	49407746	6125860236	46203869	23993255	6096173859	45977276	23875045
IR14	6049367700	40329118	4972525467	37507610	19540361	4969414111	37483827	19527987
IR15	8029010400	53526736	6493019575	49164371	25927620	6489317246	49135301	25912079
VU01	6349862700	42332418	4957144462	38320530	20426415	4900433555	37875659	20189504
VU02	6396672704	42644500	4895452339	38807190	20633362	4734519233	37494496	19929455
VU03	6362515800	42416772	5013905388	38830361	20515058	4976052280	38532190	20356888
VU04	5901121200	39340808	4637831477	35614670	18983694	4623190502	35500189	18922751
VU05	9257231000	37028924	5911742974	33224995	17505601	5908434710	33206103	17495614
VU06	9042071700	60280478	7329762269	55391907	29205230	7323527994	55343435	29179300
VU07	5486793600	36578624	4180812931	32293127	17586135	4177495708	32266424	17571389
VU08	6231213900	41541426	4858898129	37301839	20041131	4858222625	37295748	20037600
VU09	8650121700	57667478	7139475876	53829051	28066326	7122682038	53701002	27999205
VU10	8188641300	54590942	6684049276	50585398	26523674	5708469630	43148530	22613897
VU11	8636709000	57578060	7148490579	53588468	28008085	7135485211	53489364	27956013
VU12	8835848000	35343392	5510532994	31318571	16595804	5509931304	31314987	16593884
VU13	7386440100	49242934	6161300556	46298736	23988619	6158818729	46279685	23978618
VU14	8129358000	54195720	6829016277	51201806	26466550	6794330604	50938908	26330182
VU15	8523711900	56824746	7065548103	53544447	27730131	6840987401	51820111	26834469
VU16	5832432600	38882884	4763957291	36047599	18838600	4378055293	33103528	17299374
VU17	5336384100	35575894	4278809985	32442429	17131260	4277457005	32431960	17125735
VU18	5657655600	37717704	4616912253	34790477	18233941	4577622957	34492646	18078108
VU19	5081349600	33875664	3971892284	30440009	16433668	3965289172	30388581	16405920
VU20	10137398700	67582658	8305463561	62478066	32672854	8224387250	61862562	32350277
VU21	4554830700	30365538	3730728474	28158408	14701181	3709837821	28000204	14618505
VU22	14422917900	96152786	11962961714	89731348	46732847	11942489262	89576520	46652105
VU23	5392940400	35952936	4323652759	32823289	17500007	4318997256	32787350	17480876
VU24	6590340300	43935602	5397670351	40608349	21244649	5396837398	40601897	21241253
VU25	6641026800	44273512	5428379766	40873212	21411908	5362973455	40377288	21152049
VU26	8105758500	54038390	6585843696	49775721	26083687	6300961367	47626356	24962934
Healthy01	9582408000	63882720	7839060023	59211798	31027402	7837926910	59202159	31022020
Healthy02	7976420100	53176134	6449760287	49016138	25794403	6448640051	49006642	25789157
Healthy03	7124323500	47495490	5869363302	44375378	23069982	5142672175	38858912	20203029
Healthy04	6078327000	40522180	4662613074	35912582	19395243	4660190775	35893785	19385185
Healthy05	9615880500	64105870	7745153886	58520409	30967047	7743069017	58503992	30958274
Healthy06	6246906300	41646042	4773145856	36850810	19939794	4762807489	36770767	19896884
Healthy07	8430996300	56206642	6537336655	50218559	26962807	6536293159	50210322	26958351
Healthy08	7365095100	49100634	5795812124	44266562	23635434	5419709250	41356640	22077483
Healthy09	8187374400	54582496	6407190000	49086627	26242901	6406281515	49079473	26239047
Healthy10	6915256200	46101708	5413234225	41329423	22150545	5407849228	41287961	22128392
Healthy11	6327026100	42180174	5278393066	39623661	20659485	5256792088	39452547	20568579
Healthy12	5364730500	35764870	4158502137	31827333	17282217	4148475019	31749741	17240593
Healthy13	7923258900	52821726	6157518057	47136058	25419833	6143368365	46985713	25337066
Healthy14	7177269300	47848462	5582961820	42738476	23023535	5569518905	42590261	22941805
Healthy15	7032042600	46880284	5874317696	43757378	22886168	5852675008	43592992	22799684
Healthy16	5979271500	39861810	4654771925	35680350	19249303	4653301596	35668286	19242565
Healthy17	5516732841	36778314	3536219215	29974673	17131860	3534727135	29961865	17124750
Healthy18	6558063600	43720424	5195225638	39408823	21179611	5157630243	39120621	21025398
Healthy19	5617697118	37451408	3797342570	31922388	17614292	3671493830	30853377	17031174
Healthy20	6095683500	40637890	4755503609	36281657	19617340	4734261028	36117150	19528657
Healthy21	5302334457	35348982	3689761246	30687630	16707765	3684906201	30645563	16685034
Healthy22	6095058042	40633818	4243667084	35044284	19195794	4216760348	34817172	19072226
Healthy23	5910920400	39406136	4851668343	36408942	19130248	4730123233	35484778	18644514
Healthy24	7121457900	47476386	5973188556	44325859	23132558	5971217837	44310852	23124684
Healthy25	6841550700	45610338	5603172775	42139691	22122602	5592356505	42057077	22079050
Healthy26	7408379400	49389196	6283166100	46258037	24087392	6281339548	46243106	24079467
Healthy27	4987019100	33246794	4013420331	30301247	16076159	4000884492	30205095	16025193
Healthy28	5659816800	37732112	4683197465	35066827	18349299	4678333936	35029301	18329618
Healthy29	6313103400	42087356	5275329411	39333924	20516903	5269980953	39293446	20495780
Healthy30	7261158600	48407724	6367241045	46333407	23835684	6365306227	46318741	23828065

## Sheet: Table S3
Table S3 Detail information on species level analyzed by MetaPhlAn
Sample	Acidaminococcus fermentans	Acidaminococcus intestini	Acidaminococcus unclassified	Actinobacillus unclassified	Actinomyces graevenitzii	Actinomyces turicensis	Adlercreutzia equolifaciens	Aggregatibacter aphrophilus	Aggregatibacter segnis	Akkermansia muciniphila	Alcaligenes unclassified	Alistipes finegoldii	Alistipes indistinctus	Alistipes onderdonkii	Alistipes putredinis	Alistipes senegalensis	Alistipes shahii	Alistipes sp AP11	Alistipes unclassified	Alloprevotella tannerae	Alloprevotella unclassified	Alphapapillomavirus 10	Alphapapillomavirus 9	Anaerococcus obesiensis	Anaerococcus vaginalis	Anaerofustis stercorihominis	Anaeroglobus geminatus	Anaerostipes caccae	Anaerostipes hadrus	Anaerostipes unclassified	Anaerotruncus colihominis	Anaerotruncus unclassified	Atopobium parvulum	Atopobium vaginae	Bacillus amyloliquefaciens	Bacteroidales bacterium ph8	Bacteroides caccae	Bacteroides cellulosilyticus	Bacteroides clarus	Bacteroides coprocola	Bacteroides coprophilus	Bacteroides dorei	Bacteroides eggerthii	Bacteroides faecis	Bacteroides finegoldii	Bacteroides fluxus	Bacteroides fragilis	Bacteroides intestinalis	Bacteroides massiliensis
INR01	0	0	0	0	0	0	0	0	0	0	0	0	0	0	0	0	0	0	0	0	0	0	0	0	0	0	0	0	0.00276	0	0	0	0.00453	0	0	0	0	0	0	0	0	0	0	0	0	0	18.1028	0	0
INR02	0	0.05202	0	0	0	0	0	0	0	0	0	0.6065	4.82043	0.057	0.6146	0.58208	0.65096	1.45646	0	0	0	0	0	0	0	0	0	0	0	0	0	0	0	0	0	0.37221	0.16264	0.13118	0	0.15961	0	0.02298	0.00121	0.00838	0	0	0	0	0.78787
INR03	0	0	0	0	0	0	0.00306	0	0	0	0	0	0	0	0	0	0.07441	0	0	0	0	0	0	0	0	0	0	0	0.01915	0	0.00481	0	0	0	0	0	0	0	0	0	0	0.11808	0	0.04413	0.04947	0	0.03384	0	0.74217
INR04	0	0	0	0	0	0	0.00256	0	0	0	0	0	0	0.14913	13.0198	0	0	1.43461	0	0	0	0	0	0	0	0	0	0	0.09491	0	0	0	0	0	0	2.09482	0	0.38891	0	0	0	6.92213	0	0	0	0	0.76367	3.18258	0
INR05	0.07207	0.013	0	0	0	0	0	0	0	0	0	0	0	0	0	0.20204	0.51113	0	0.07846	0	0	0	0	0	0	0	0	0	0	0	0	0	0	0	0	0	0.04006	0	0	0	0	0.09728	0	0	0	0	0	0.36449	0
INR06	0	0	0	0	0	0	0.02267	0	0	0.20735	0	0.68906	0.2843	0.23889	7.96107	0.07335	3.14896	0	0	0	0	0	0	0	0	0	0	0	0.01095	0	0.02264	0	0	0	0	1.53779	0.72389	0.42958	0	4.14754	0	2.8377	0.41767	0.5995	0	0	0.01085	0.86655	4.61041
INR07	0	0	0	0	0	0.0019	0	0	0	0	0	0	0	0	0	0	0	0	0	0	0	0	0.1953	0	0	0	0	0	0	0	0	0	0	0	0	0	0.00325	0	0	4.88555	0	0.93566	0	0	0.43042	0	1.38008	0	0
INR08	0	0.01295	2.90357	0	0	0	0	0	0	0	0	0	0	0	0	0	0	0	0	0	0	0	0	0	0	0	0	0	0	0	0	0	0	0	0	0.00457	0.00776	0	0	0	0	0.04126	0.68452	0.00158	0	0	0	0.00246	0.01232
INR09	0	0	0.24896	0	0	0	0	0	0	0	0	0	0	0	0	0	0.00592	0	0	0	0	0	0	0	0	0	0	0	0	0	0	0	0	0	0	0	0	0.00323	0	0	0	0.15551	0	0	0.11459	0	0	0	0.22383
INR10	0	0	0	0	0	0	0	0	0	0	0	0.26404	0	0.12989	0.04967	0.00676	0.64786	0	0	0	0	0	0	0	0	0	0	0	0.01822	0	0	0	0	0	0	0.0427	0.47511	0.15575	0	0	0	25.5603	26.7648	0.00609	0.26002	0	0	0	0
INR11	0	0	0	0	0	0	0	0	0	0	0	0	0	0	0	0	0	0	0	0	0	0	0	0	0	0	0	0	0.01681	0	0	0	0	0	0	0	0	0	0	5.25261	0	0.00947	0	0.00886	0	0	0	0	0
INR12	0	0.00056	0	0	0	0	0.00104	0	0	0	0	0	0.00837	0	0	0	0	0	0	0	0	0	0	0	0	0	0	0	0	0	0	0	0	0	0	0.00155	0	0	0	0	0	0.00394	0	0.00376	0	0	0	0	0
INR13	1.11657	0.44031	0	0	0	0	0	0	0	0	0	0.08651	0	0	0.12299	0.22202	0.15712	0	0	0	0	0	0	0	0	0	0	0	0	0	0.00484	0	0	0	0	0.25029	0	0	0	0	0	0.02838	0	0	0	0	4.65218	0	0
INR14	0	0	0	0	0	0	0	0	0	0.00893	0	0.11853	0	0.00988	0.03982	0.02945	0.37818	0	0	0	0	0	0	0	0	0	0	0	0.0301	0	0	0	0	0	0	0.45451	1.47831	0.01462	0.00148	5.23957	0	0	2.49482	0.02559	0.31291	0	0	0	0
INR15	0	0.0052	0	0	0.00321	0	0.0084	0	0	0	0	0	0.09385	1.96176	0.06886	0.01679	0.16347	0	0	0	0	0	0	0	0	0	0	0	0.00801	0	0.01605	0	0	0	0	0.16171	0.04706	1.13581	0	0	0.35857	19.5008	0	0.00122	0	0	0.0226	0	0
INR16	0	0	0	0	0	0	0	0	0	0	0	0	0	0	0	0	0	0	0	0	0	0	0	0	0	0	0	0	0	0	0	0	0	0	0	0	0	0.02979	0	0	0	9.36443	0	0	0	0	1.73251	0	0
INR17	0	0.09081	0	0	0	0	0	0	0	0.09923	0	0	0	8.47131	0	0	0	0	0	0	0	0	0	0	0	0	0	0	0.1707	0	0.02172	0.03406	0	0	0	0	0	0	0	0	0	0	0	0.00357	0	0	2.77176	0	0
INR18	0	0	0	0	0.00679	0	0	0	0	0	0.00158	0	0	0	0	0	0	0	0	0	0	0	0	0	0	0	0	0	0.05406	0	0	0	0.00177	0	0	0	0	0.00022	0	0	0	0	0	0	0	0	5.07425	0.03166	0
INR19	3.52888	0.02576	0	0	0	0	0	0	0	0	0	0	0	0	0.00583	0.14084	0.01267	0	0	0	0	0	0	0	0	0	0	0	0	0	0	0	0	0	0	0	0	0.1569	0	0	0	0	0	0.00122	0	0	0	0	0
INR20	0	0	0	0	0	0	0	0	0	0	0	0	0	0	0	0	0	0	0	0	0	0	0	0	0	0	0	0	0.00721	0	0	0	0	0	0	0	0	0	0	0.41716	0.41966	0	0	0	0	0	0	0	0
IR01	0	0	0	0	0	0	0	0	0	0	0	0.13464	0.00343	0.38847	0.88177	0.00118	1.04002	0	0	0	0	0	0	0	0	0	0	0	0	0	0.00185	0	0	0	0	0.06694	0.67915	0.09305	0	36.4293	0	10.9865	0	2.10487	0.86662	0	1.02471	2.30993	0
IR02	0	0	10.2368	0	0.00137	0	0	0	0	3.3653	0	0	0	0	0	0	0	0	0	0	0	0.21149	0	0	0	0	0	0	0.0292	0	0	0	0	0	0	0	0	0	0	0	0	0.00161	0	0.00278	5.1022	0	0.10766	0	6.82126
IR03	0	0.06246	0	0	0	0	0	0	0	0	0	0	0	0	0	0	0	0	0	0	0	0	0	0	0	0	0	0	0	0	0	0	0	0	0	0	0	0	0	0	0	0.00245	0	0	0	0	0	0	0.04315
IR04	0.44989	0.00432	0	0	0	0	0	0	0	4.65414	0	0.16401	0	1.49162	0.08722	0	1.59438	0	0	0	0	0	0	0	0	0	0	0	0	0	0.08021	0.06154	0	0	0	0	3.1605	0	0.38069	0	0	0.00624	0	0.46777	0	0	0.37953	0	0
IR05	0	0.25937	0	0	0	0.04005	0	0	0	0	0	0	0	0	1.57711	0	0	0	0	0	0	0	0	0.00513	0.02118	0.00758	0	0.00469	0	0.00211	0.00543	0.00178	0	0	0	0	3.95889	0.05139	0	0	0	21.9368	0	0.00184	0.06787	0	0	0	0.00058
IR06	0	0	3.65457	0	0	0	0	0	0	0	0	0.01059	0.14427	0.06288	0	0.00484	0.01215	0	0	0	0	0	0	0	0	0	0	0	0.00281	0	0	0	0	0	0	0	0.00841	0.01783	0.00026	0	0	0.3216	0.00913	0.00022	0	0	0	0	0.00239
IR07	1.95039	0.03383	1.72493	0	0	0	0	0	0	0	0	0	0.00732	0	0.07828	0	0.00743	0	0	0	0	0	0	0	0	0	0	0	0	0	0	0	0	0	0	0	1.87242	0	0	0	0	0.01103	0.00222	0.04684	0.1282	0	0	0	2.59162
IR08	0	0.07279	0	0	0.00663	0	0	0	0	0	0	0	0	0	0	0	0	0	0	0	0	0	0	0	0	0	0	0	0	0	0	0	0.00129	0	0	0	0	0.00099	0	0	0	0	0	0	0	0	0.00183	0	0
IR09	0	0	0	0	0	0	0	0	0	0.33539	0	0	0	0	0	0	0	0	0	0	0	0	0	0	0	0	0	0	0.24069	0	0	0	0	0	0	0	1.99149	1.06473	0	0	0	0	0.00359	0	0	0	2.08616	0	0
IR10	0.19704	0	0	0	0	0	0	0	0	0	0	0	0	0	0	0	0	0	0	0	0	0	0	0	0	0	0	0	0.00338	0	0	0	0	0	0	0	0	0	0.08197	0	0	8.9499	0.00128	0	0	0	0.01038	0	0
IR11	0.13757	0	0	0	0	0	0	0	0	0	0	0	0	0	0	0	0	0	0	0	0	0	0	0	0	0	0	0	0	0	0	0	0	0	0	0	2.34285	0	0.09053	0	0	0.02534	0.01515	0.02388	0	0	0.05924	0	0
IR12	0	0.89953	0	0	0	0	0	0	0	0	0	0	0	0.00072	0	0	0	0	0.00037	0	0	0	0	0	0	0	0	0	0.02435	0	0	0	0	0	0	0	0.00142	0	0	0	0	0.04184	0	0	0.00491	0	0	0	0
IR13	0	0	0	0	0	0	0	0	0	0	0	0	0	0.09164	0.05479	0	0.00138	0	0	0	0	0	0	0	0	0	0	0	0.00055	0	0	0	0	0	0	0	0.01794	0	0.00837	0	0	0.2402	0	0	0	0	0.02817	0	5.68188
IR14	0	0.04108	0	0	0	0	0	0	0	0	0	0	0	0.00347	0	0	0	0	0	0	0	0	0	0	0	0	0	0	0.00075	0	0	0	0	0	0	0	0	0.01955	0	0	0	3.14468	0	0	0	0	0	0	21.0947
IR15	0	0.10904	0	0	0	0	0	0	0	0	0	0.69235	0	0.0132	0.10236	1.15289	3.22666	0.30829	0	0	0	0	0	0	0	0	0	0	0.00548	0	0	0	0	0	0	0	0.41052	0	0.00324	0	0	0.12141	0.05607	0.02413	0	0	0	0.52094	0.00039
VU01	0	0	1.25775	0	0	0	0	0	0	0.37569	0	0.04094	0.03116	0.02185	1.12002	0.00343	0.11035	0	0	0	0	0	2.49288	0	0	0	0	0	0	0	0	0	0	0	0	0	0.04975	0	0	0	0	0.00374	0.05926	0.00152	0.09641	0	0	0	3.65191
VU02	0	0	0	0.04492	0	0	0	0.04928	0	0	0	0	0	0.17419	0	0	0	0	0	0.01762	0.0246	0	0	0	0	0	0	0	0	0.01865	0	0	0	0	0	0	1.19389	0.06856	0.00613	0	0	0.01647	1.9723	0	0	0	0.42572	0	0
VU03	0	0	0	0	0	0	0	0	0	0	0	0	0	0	0	0	0	0	0	0	0	0	0	0	0	0	0	0	0	0.78031	0	0	0	0	0	0	0	0	0	0	0	0	0	0	0	0	0	0	0
VU04	0	0	0.02248	0	0	0	0	0	0	0.00644	0	0.03767	0	0.01014	0.09047	0.02021	0.07795	0	0	0	0	0	0	0	0	0	0	0	0	0	0	0	0	0	0	0	0.59615	0.01593	0.0037	0.00576	0	0.00917	0	0.00588	0.00925	0.0533	0	0.0063	0.93547
VU05	0	0	0	0	0	0	0.00125	0	0	0	0	0	0.16463	0	12.2099	0.00846	1.26366	0	0	0	0	0	0	0	0	0	0	0	0.00344	0.00459	0.16713	0	0	0	0	0.03256	0.90129	0	0	0	0	41.9903	0	0.02276	0	0	11.7564	1.45198	0
VU06	0	0.13814	0	0	0	0	0	0	0	0	0	0	0	0	0.00763	0.00553	0.03234	0	0.00392	0	0	0.53291	0	0	0	0	0	0	0	0	0	0	0	0	0	0.02981	0.21356	0	0.00064	0	0	0	0.06801	0.00102	0	0	0	0	0.02436
VU07	0	0.02056	0.18159	0	0	0	0	0	0	0	0	0	0	0	0	0.00063	0.0396	0	0	0	0	0	0	0	0	0	0	0	0	0	0	0	0	0	0	0.00429	0.03417	0.00176	0	0	0	0.00072	0	0	0	0	0	0	0.00368
VU08	0	0	0.43849	0	0	0	0.01054	0	0	0	0	0.00523	0	0.03948	1.04383	0	0.0033	0	0	0	0	0	0	0	0	0	0	0	0	0	0	0	0	0	0	0.02709	0.02244	0	0	0	0	0.00413	0	0	0	0	0.00294	0	0.01371
VU09	0	0	0	0	0	0	0	0	0	0	0	0	0	0	0	0	0	0	0	0	0	0	0	0	0	0.00723	0	0	0	0	0.16565	0.06613	0.00026	0	0	0	1.56771	0	0	0	0	0.00367	0	0.00087	0	0	0.01541	0	0
VU10	0	0	0	0	0.00084	0	0.03261	0	0.00069	0	0	0.08346	0.00373	0.95154	0	0	0	0	0	0	0	0	0	0	0	0	0	0	0.0239	0	0	0	0	0	0	0	2.07543	0.01792	0	0	0	0.52676	0	0.00351	0.52809	0	0.46185	0.00653	13.3227
VU11	0	0	0	0	0	0	0	0	0	1.45173	0	0.09042	0.00067	0.02568	4.38691	0.00035	0.67118	0	0	0	0	0.27385	0	0	0	0	0	0	0.14058	0	0	0	0	0	0	0.37018	0.80127	0.04406	0.0311	0.08809	0	0.00461	0.2122	0.03312	0	0	0.10343	0.0498	0.00217
VU12	0	0	0	0	0	0	0	0	0	0	0	0.02123	0	0	0	0	0.13862	0	0	0	0	0	0	0	0	0	0	0	0	0	0	0	0	0	0	0	0.14238	0	0	0	0	0.44402	0	0	0	0	0	0	0
VU13	0	0	0	0	0	0	0	0	0	0	0	0	0	0	0	0	0	0	0	0	0	0	0	0	0	0	0	0	0	0	0.01784	0	0	0	0	0	0	0.1904	0	0	0	0.23776	0	0.11015	0	0	0.0839	0	2.18011
VU14	0	0.21591	0	0	0	0	0	0	0	0	0	0	0	0	0	0	0	0	0	0	0	0	0	0	0	0	0	0	0	0	0	0	0	0	0	0	0	0	0	0	0	0	0	0.00426	0	0	0	0	0
VU15	0	0	0	0	0	0	0.02103	0	0	0	0	0.093	0	0.10671	0.0816	0.00483	0.19736	0	0	0	0	0	0	0	0	0	0	0	0	0	0.00515	0	0	0	0	0.0368	0.02948	0.04913	0.01311	0	0	0.01166	0.19879	0.00706	0.13346	0	0.75192	0.09879	0
VU16	0	0	0	0	0	0.04991	0	0	0	0.08807	0	0.00659	0	0	4.4119	0.0302	0.55189	0	0	0	0	0	0	0	0	0	0	0	0.00875	0	0.00357	0	0	0	0	0.13101	0.654	0.01576	0.06826	0	0	0.2294	0.80672	0.01263	0.02114	0	7.4005	0	0
VU17	0	0.00635	0	0	0	0	0	0	0	0	0	0	0.05888	0	0	0	0.00749	0	0	0	0	0	0	0	0	0	0	0	0	0	0	0	0	0	0	0.02395	0.00055	0	0	0	0	0.01041	0	0.00203	0.00278	0	0	0	0
VU18	0	0.07304	0	0	0	0	0	0	0	0	0	0	0	0	0	0	0.00839	0	0	0	0	0	0	0	0	0	0	0	0	0	0	0	0	0	0	0	0.00345	0	0	0	0	0	0	0	0.04188	0	0.11361	0	0
VU19	0	0.02654	0.78894	0	0	0	0	0	0	0	0	0	0	0	0.01539	0.00144	0.04119	0	0	0	0	0	0	0	0	0	0	0	0	0	0	0	0	0	0	0.01028	0.01149	0	0.01873	0	0	0.01851	0.07535	0	0.06972	0	0	0	0.04734
VU20	0	0	0	0	0.00446	0	0	0	0	0	0.00148	0	0	0	0	0	0	0	0	0	0	0	0	0	0	0	0	0	0.17283	0	0	0	0.00201	0	0	0	0.00219	0.00194	0	0	0	6.29182	0	0.00083	0	0	3.10462	0	0
VU21	0	0	0	0	0	0	0	0	0	0	0	0	0	0	0	0	0	0	0	0	0	0	0	0	0	0.00441	0	0.0107	0	0.00485	0	0	0	0	0	0	0	0	0	0	0	0	0	0	0	0	0	0	0
VU22	0	0.02281	0	0	0	0	0	0	0	0	0	0	0.00453	0	0	0.01325	0.09292	0	0	0	0	0	0	0	0	0	0	0	0.01676	0	0	0	0.00126	0	0	0.00383	0.04522	0	0.0512	0	0	0.15836	0.01034	0.00028	0.25639	0	0	0	2.37858
VU23	0.5912	0.25483	0	0	0	0	0	0	0	0	0	0.02648	0	0.14239	0	0.12332	0.07516	0	0	0	0	0	0	0	0	0	0	0	0	0	0	0	0	0	0	0.14714	0.27522	0	0	0	0	0	0	0	0.02267	0	0	0.0085	0.10776
VU24	0	0	0	0	0	0	0	0	0	0	0	0	0	0	0	0	0	0	0	0	0	0	0	0	0	0	0	0	0.00541	0	0	0	0	0	0	0	0.44554	0	0	0	0	0	0	0	0	0	0	0	15.8293
VU25	0	0	0	0	0	0	0	0	0	0	0	0	0	0	0	0	0	0	0.01293	0	0	0	0	0	0	0	0	0	0.0734	0	0	0	0	0	0	0	0	0	0.05578	0	0	0.24464	0	0.00349	0	0	0	0.01526	0.03307
VU26	0	0	0	0	0	0.24672	0	0	0	0	0	0.21327	0	0	2.56844	0	2.63976	0	0	0	0	0	0	0	0	0	0	0	0.27915	0	0.10538	0.01044	0	0.02235	0	1.29147	0.36667	0	0	0	0	0.06947	0	0.00685	0	0	1.44224	0	0
Healthyl01	0	0	0	0	0	0	0	0	0	0.01289	0	0	0.0152	0.65738	0	0	0.91623	0	0	0	0	0	0	0	0	0	0	0	0.01217	0	0	0	0	0	0	0	0	0.3337	2.13716	0	0	0.359	17.312	0	0	0	0	0.04079	19.5138
Healthyl02	0.3206	0.02679	0	0	0	0	0	0	0	0	0	0.05492	0.00521	0.45564	0.85764	0.00666	0.15752	0	0	0	0	0	0	0	0	0	0	0	0	0	0	0	0	0	0	0.11662	0.0762	0.00319	0	0.57648	0	0.06165	0.01874	0.11539	0.82334	0	0	0.02377	0.01531
Healthyl03	0	0	0	0	0	0.00978	0.0864	0	0	4.7967	0	0.02303	0	0.03447	4.09002	0.00929	0.23942	0	0	0	0	0	0	0	0	0	0.0447	0	0.0128	0	0.03525	0.03158	0	0	0	0.08091	2.03116	0.01903	0	0	0	17.7301	0	0.00153	0	0	12.2535	0	0
Healthyl04	0	0	0	0	0	0	0.00161	0	0	0	0	0.2178	0.03994	0	0.02402	0.00734	0.81516	0	0	0	0	0	0	0	0	0	0	0	0.03579	0	0	0	0	0	0	0	0.68876	0.02128	0	0	0	4.15511	2.66697	0	0	0	0.26749	0.04874	34.2385
Healthyl05	0	0	0	0	0	0	0.04907	0.00166	0	0	0	0.08384	0.01088	0	0	0	0	0	0.10994	0	0	0	0	0	0	0	0	0	0.0005	0	0.01074	0	0	0	0.00055	0.49776	0.45682	0.10966	0.16556	2.98675	0	0.26795	0	0.00122	1.33884	0	0	0	4.83091
Healthyl06	0	0	0	0	0	0	0	0	0	0.17845	0	0.2493	1.14796	0.06306	8.08603	0.00926	0.90856	0.19614	0	0	0	0	0	0	0	0	0	0	0	0	0.00728	0.00447	0	0	0	0.7028	2.2064	0.02726	0.01158	2.96793	1.2194	0.06929	0.13076	0.09604	1.77401	0	1.53517	0	0.0009
Healthyl07	0	0	0	0	0	0	0	0	0	0	0	0	0	0.99232	0	0	3.93059	0	0	0	0	0	0	0	0	0	0	0	0.03691	0	0.06033	0.00711	0	0	0.01135	1.88622	3.68785	1.1482	0	0	0	0	0	0	0	0	0.56788	0	0
Healthyl08	0	0	0	0	0	0	0	0	0	0	0	0	0	0.00701	0.03697	0	0.0137	0	0	0	0	0	0	0	0	0	0	0	0.0006	0	0	0	0	0	0	0	0.28105	0.00223	0	12.273	0	0	0	0.04581	0.0564	0	0	0.00896	2.84441
Healthyl09	0.31583	0.02703	0	0	0	0	0	0	0	0	0	0.1532	0.23326	0	2.77766	0.01233	0.35885	0	0	0	0	0	0	0	0	0	0	0	0	0	0	0	0	0	0	0.09113	0.59286	0.02956	0.00206	3.59488	8.36884	0.20313	0	0.15433	0.12768	0	0	0.00808	0.31616
Healthyl10	0	0	0	0	0	0	0	0	0	0.38861	0	0.03647	0.14988	0.0096	1.18639	0.03614	0.09974	0	0	0	0	0	0	0	0	0	0	0	0	0	0	0	0	0	0	0.02992	1.00099	0.00155	0	0	0	0.08105	0	0.02186	0.4299	0	0	0	0.63266
Healthyl11	0	0	0	0	0	0	0	0	0	0	0	0.00150564	9.27e-05	0.00137674	0.0129796	0	0.00305058	0	0	0	6.08e-05	0	0	0	0	0	0	0	6.27e-05	0	0	0	0	0	0	0.00138814	0.00683808	0.000862122	0	0.142279	0	0.0265402	0.00200535	0.00461902	0	0	0.0360112	0.000115503	3.52e-05
Healthyl12	0	0	0	0	0	0	0	0	0	0.0067452	0	0.00821741	0	0.0135898	0	0	0.0005603	0	0	0	0	0	0	0	0	0	0	0	0.0002251	0	0	0	0	0	0	0	0.0261236	0.0136952	0	0	3.8e-06	0.203184	6.34e-05	0	0	0	0	0.0003826	0
Healthyl13	0	0	0	0	6.9e-06	0	0	0	0	5.26e-05	0	0.00372455	0	0	0.0630031	2.26e-05	0.0110843	0	0	0	0	0	0	0	0	0	0	0	0.00104196	0	0	0	0	0	0	0.00132859	0.00218236	0.00516098	0.000329546	0.000128557	0	0.0650735	0.000132759	0	5.02e-05	0	0.0560124	0.000221398	5.03e-05
Healthyl14	0	0	0	0	0	0	6.21e-05	0	0	0.00781049	0	0.00816504	0.000191052	0.00745808	0.138241	0.00037098	0.0209507	0	0	0	0	0	0	0	0	0	0	0	3.29e-05	0	8.84e-05	4.09e-05	0	0	0	0.00829914	0.0238063	0.00587629	0	1.8e-05	1.05e-05	0.012008	0.00123551	0.00893976	3.19e-05	0	3.37e-06	0.00633249	0.0734884
Healthyl15	0	0	0	0	0	0	0	0	0	0	0	0.0103687	0.0008353	0.0502038	0.195854	0.0004419	0.0105443	0	0	0	0	0	0	0	0	0	0	0	0	0	0.001374	0	0	0	0	0.0279415	1.12e-05	0.0045202	0	0.0277058	0.0270517	0.0001397	5.57e-05	0.0004037	0.0050965	0	0	0.0007503	0
Healthyl16	0	0	0	0	0	0	0	0	0	0	0	0.003105	7.97e-05	0.0013252	0.0126949	0	0.0029052	0	0	0	0	0	0	0	0	0	0	0	1.26e-05	0	0	0	0	0	0	0	0.102496	0.0666825	0	0	1.22e-05	0.0430443	0.225593	3.2e-06	0.0355082	0	0.00945	0.007369	0
Healthyl17	0	8e-06	0	0	0	0	0.000132713	0	0	0	0	0	0	0	0.000112011	0	0.00020652	0	0	0	0	0	0	0	0	0	0	0	0.000143014	0	0	0	0	0	0	0	0.00113251	0	0	0.000126412	0	3.87e-05	8.7e-06	0	0	0	0.000229923	0	0
Healthyl18	0	0	0	0	0	0	0	0	0	0.0002668	0	0.0102586	0.0002185	3.56e-05	0.055472	3.36e-05	0.0145603	0	0	0	0	0	0	0	0	0	0	0	5.2e-06	0	2.11e-05	0	0	0	0	0.0041102	0.0046258	1.71e-05	0	0.0976302	9.86e-05	0.0005163	0.0004882	0	0.0181085	0	2.83e-05	2.43e-05	0.0297377
Healthyl19	0	0	0	0	0	0	0.0001575	0	0	0.0089426	0	0.0023254	0.0027692	0	3.88e-05	0.0011784	0.0347277	0	0	0	0	0	0	0	0	0	0	0	0.0006143	0	0	0	0	0	0	0.0121165	3.4e-06	0	0	0.0004089	0	0.0060123	0.0004617	0.0171348	0.0068489	0	0.0044933	0.002629	0.0980843
Healthyl20	0	0	0	0	0	0	0	0	0	0	0	0.0003733	0	0.00218	0.0015645	0	0.0008264	0	0	0	0	0	0	0	0	0	0	0	0.0008233	0	0	0	0	0	0	3.04e-05	0.0150658	0.0004981	1.21e-05	0	8.41e-05	0.008905	0.0001671	9.51e-05	0	0	0.0017362	0.0001934	0.0506925
Healthyl21	0	0	0	0	1.91e-05	0	0	0	0	0.000338006	0	0.00119057	0	0.00147706	0.0145831	7.67e-05	0.00726888	0	0	0	0	0	0	0	0	0	0	0	0.000110435	0	0	0	0	0	0	0.00196552	0.00120748	0.000156749	0.000267784	0.124412	0	0.00102012	0.00118547	3.26e-05	0.000890079	0	0	0.000136143	0.0348228
Healthyl22	0	0	0	0	0	0	9.43e-06	0	0	0.00153423	0	3.53e-05	0.00132096	0	0.0119104	0	0.00264735	0	0	0	0	0	0	0	0	0	0	0	0.000108391	0	2.93e-05	0	0	0	0	0.00264675	0.00608405	0.00785855	0	0.0364833	0	0.0021891	0	0.000383684	3.23e-05	0	0	0.0140295	1.89e-05
Healthyl23	0	0	0	0.000262103	0	0	0	0	0	0	0	0.000218503	0	0.00012939	0.000414551	6.37e-05	0.000521185	0	0	0	0	0	0	0	0	0	0	0	0	0	0	0	0	0	0	0.00033732	0.000815509	0.000382028	0.000105828	0	0	2.09e-05	0	4.53e-05	0.00893807	0	0	0.00025878	0
Healthyl24	0	0	0	0	0	0	0.0003644	0	0	0.0001309	0	0.0021963	0.0057743	0.003001	0.159013	0.0059152	0.0097819	0	0	0	0	0	0	0	0	0	0	0	0.0002603	0	0.0001399	0	0	0	0	0	0.0068493	0.0060515	0.0004677	0.0218479	0	0	0.0088407	0	0	0	0.0001812	5e-05	0
Healthyl25	0	0	0	0.000152602	0	0	0.000543708	0	0	0	0	0.00340895	0	0.00239283	0.0516463	4.77e-05	0.00716621	0	0	0	0	0	0	0	0	0	0	0	0	0	0.000204103	0	0	0	0	0.000769711	0.0197333	0.00132272	0.00235724	0	0	3.73e-05	0	0	0	0	0	0.000801112	0.0407317
Healthyl26	0	0	0	0	0	0	0	0	0	0	0	0.0035768	0	0	0	0	0	0	0.0004265	0	0	0	0	0	0	0	0	0	1.04e-05	0	0	0	0	0	0	0.0022322	0.0196746	0	0	0	0	4.16e-05	0.0007098	0	0	0	0.0135971	2.9e-06	0
Healthyl27	0	0	0	0.000733322	4.75e-05	0	0	0	0	0	0	0	0	0	4.08e-05	0	0	0	0	0	0	0	0	0	0	0	0	0	8.35e-05	0	0	0	0	0	0	0	0.0555741	0	0.00551301	0	0	0.000818436	0.000537489	0	0	0	0.0248907	0	0
Healthyl28	0	0	0	0	0	0	0	0	0	0.0015711	0	0.0018496	0.0001434	0.0016136	0.0378691	0.0002945	0.0078009	0	0	0	0	0	0	0	0	0	0	0	0	0	0.0001213	3.22e-05	0	0	0	0.0019137	0.0084918	0.0129861	0	0	0	0.0082715	0	0.000181	0	0	0	0.0004555	0
Healthyl29	0	0	0	0	3.59e-05	0	0	0	0	0	0	0	0	0	0	0	0.000258809	0	0	0	0	0	0	0	0	0	0	0	0	0	0	0	0	0	0	0	0.00143485	0.000249108	0.000488617	0	0	0.0315318	0	6.7e-05	0	0	0.0142914	0	0
Healthyl30	0	0	0	0	0	0	0.0001609	0	0	0	0	0.0084538	7e-06	0	0.065949	0.0002028	0.0138094	0	0	0	0	0	0	0	0	0	0	0	0.0001072	0	0	0	0	0	0	0.0054123	0.0026233	0.0017906	0	9e-06	0	0	0	0	0	0	0.0224067	0.0421665	0
[truncated: 379 more columns]

## Sheet: Table S4
Table S4 Enterotypes detail information
	INR	IR	VU	Healthy
Enterotype1 （Bacteroides)	9	7	7	21
Enterotype2 (Prevotella)	11	8	19	9

## Sheet: Table S5
Table S5 Different species among the four groups
Table S5a Species different betwenn the VU and INR groups (qvalue < 0.3)
species	pvalue	qvalue	average VU (%)	average INR (%)	median VU (%)	median INR (%)
Table S5b Species different betwenn the VU and IR groups (qvalue < 0.3)
species	pvalue	qvalue	average IR (%)	average VU (%)	median IR (%)	median VU (%)			higher in VU
Faecalibacterium prausnitzii	0.000258035	0.0188366	0.989757	4.00915	0.35539	2.79407			higher in IR
Subdoligranulum unclassified	0.00379728	0.138011	0.448647	1.48999	0.35024	1.031
Eubacterium eligens	0.00567168	0.138011	0.863775	0.921629	0	0.123485
Bacteroides xylanisolvens	0.00946443	0.172726	0.043814	0.120571	0	0.023535
Bacteroidales bacterium ph8	0.0145958	0.213099	0.00446267	0.0810927	0	0
Haemophilus parainfluenzae	0.019753	0.240328	0.0364033	1.71862	0.00633	0.06948
Table S5c Species different betwenn the VU and Healthy groups (qvalue < 0.1)
species	pvalue	qvalue	average VU (%)	average Healthy (%)	median VU (%)	median Healthy (%)			higher in VU
Faecalibacterium prausnitzii	2.76157e-07	2.04356e-05	4.00915	0.673878	2.79407	0.0665839			higher in Healthy
Sutterella wadsworthensis	9.59451e-07	3.54997e-05	1.64669	0.0872125	1.31241	0
Streptococcus salivarius	1.92926e-06	4.75885e-05	0.175724	0.0166096	0.11727	0.000978425
Ruminococcus obeum	2.83389e-06	5.24269e-05	0.189229	0.0309266	0.091905	0.00366228
Collinsella aerofaciens	6.1406e-06	9.08809e-05	0.664516	0.0778904	0.42188	0.00307967
Prevotella copri	3.46148e-05	0.000426916	34.966	7.22466	40.9637	0.00342
Subdoligranulum unclassified	0.000148226	0.00156696	1.48999	0.617124	1.031	0.0255514
Bacteroides coprocola	0.000348914	0.00322745	0.00360962	0.76167	0	1.35e-05
Mitsuokella unclassified	0.000536126	0.00360666	0.88647	0.11218	0.03651	0
Mitsuokella multacida	0.000526263	0.00360666	0.304945	0.0670567	0.016405	0
Dorea longicatena	0.000448699	0.00360666	0.295378	0.0411543	0.16725	0.00226374
Dorea formicigenerans	0.000927855	0.00572177	0.193904	0.0364862	0.10895	0.00308535
Ruminococcus torques	0.00116356	0.00662336	0.380203	0.225594	0.13365	0.0129567
Phascolarctobacterium succinatutens	0.00135761	0.00717592	3.41336	0.226721	0.005835	0
Escherichia coli	0.00211192	0.00976762	1.34021	0.629718	0.210585	0.00743544
Parabacteroides distasonis	0.00205446	0.00976762	0.314392	0.938678	0.13197	0.0034122
Prevotella stercorea	0.00237787	0.0103507	3.91547	0.52755	0.694215	0
Haemophilus parainfluenzae	0.00314486	0.0129289	1.71862	0.0424775	0.06948	0.00224141
Bacteroides salyersiae	0.00531926	0.0196813	0.0202112	0.116125	0	0.0009686
Bacteroides coprophilus	0.00520372	0.0196813	0	0.320517	0	0
Oscillibacter unclassified	0.013283	0.0449106	0.219163	0.10302	0.120965	0.00197465
Acidaminococcus unclassified	0.0133518	0.0449106	0.103433	0	0	0
Fusobacterium mortiferum	0.0158157	0.0508853	0.818706	0.427152	0	0
Roseburia inulinivorans	0.0183569	0.0566005	1.60124	0.546483	0.578345	0.0245335
Bacteroides uniformis	0.0220434	0.0651767	0.739356	0.389071	0.21483	0.0497339
Bacteroides intestinalis	0.0228999	0.0651767	0.0629677	0.00687528	0	0.000240089
Bacteroides vulgatus	0.0249171	0.0658525	5.03469	0.816768	0.43829	0.0403444
Eubacterium biforme	0.024445	0.0658525	0.434872	0.132282	0.18745	0
Table S5d Species different betwenn the INR and IR groups (qvalue <0.3)
species	pvalue	qvalue	average IR (%)	average INR (%)	median IR (%)	median INR (%)			higher in INR
Faecalibacterium prausnitzii	0.0061293	0.267655	0.989757	2.59255	0.35539	1.97955			higher in IR
Subdoligranulum unclassified	0.00763937	0.267655	0.448647	1.55445	0.35024	1.11889
Coprococcus comes	0.0134084	0.267655	0.326489	1.04333	0.14561	0.76117
Bacteroidales bacterium ph8	0.0144678	0.267655	0.00446267	0.246007	0	0
Table S5e Species different betwenn the INR and Healthy groups (qvalue < 0.1)
species	pvalue	qvalue	average INR (%)	average Healthy (%)	median INR (%)	median Healthy (%)			higher in INR
Ruminococcus obeum	1.858e-06	0.000137492	0.279336	0.0309266	0.129455	0.00366228			higher in Healthy
Coprococcus comes	2.57036e-05	0.000951033	1.04333	0.142311	0.76117	0.0057892
Subdoligranulum unclassified	6.76462e-05	0.00166861	1.55445	0.617124	1.11889	0.0255514
Faecalibacterium prausnitzii	0.000109681	0.00202911	2.59255	0.673878	1.97955	0.0665839
Dorea longicatena	0.000221097	0.00327224	0.426948	0.0411543	0.182925	0.00226374
Prevotella copri	0.000422251	0.00446379	31.5815	7.22466	28.9479	0.00342
Sutterella wadsworthensis	0.000376958	0.00446379	1.29286	0.0872125	0.40808	0
Dorea formicigenerans	0.000786774	0.00646903	0.210924	0.0364862	0.08069	0.00308535
Streptococcus salivarius	0.000722352	0.00646903	0.236762	0.0166096	0.053025	0.000978425
Phascolarctobacterium succinatutens	0.000966234	0.00715013	3.89422	0.226721	1.31517	0
Parabacteroides distasonis	0.00147325	0.00838622	0.972323	0.938678	0.281735	0.0034122
Collinsella aerofaciens	0.00140485	0.00838622	0.487154	0.0778904	0.312785	0.00307967
Roseburia hominis	0.00136247	0.00838622	0.609383	0.0311301	0.16681	0.00529702
Eubacterium rectale	0.00287656	0.0126042	4.293	1.10513	1.10895	0.0695647
Bacteroides uniformis	0.00289555	0.0126042	3.40565	0.389071	0.374895	0.0497339
Ruminococcus torques	0.00269869	0.0126042	0.540455	0.225594	0.1824	0.0129567
Bacteroides salyersiae	0.00264533	0.0126042	0.33549	0.116125	0	0.0009686
Parabacteroides merdae	0.00339631	0.0139626	1.34032	0.313615	0.915015	0.00893495
Bacteroides vulgatus	0.00707558	0.0264086	4.53515	0.816768	0.878175	0.0403444
Escherichia coli	0.00749434	0.0264086	0.825499	0.629718	0.06862	0.00743544
Bacteroides caccae	0.00720788	0.0264086	0.146904	0.377562	0	0.0173702
Roseburia inulinivorans	0.0161231	0.0542323	1.25542	0.546483	0.43636	0.0245335
Eubacterium ventriosum	0.0169676	0.0545914	0.243265	0.0684489	0.049415	0.00084457
Oscillibacter unclassified	0.0255926	0.0789105	0.524097	0.10302	0.17532	0.00197465
Bilophila unclassified	0.0285194	0.0844173	0.33628	0.106085	0.17957	0.00377141
Bacteroides intestinalis	0.0326575	0.0929484	0.222387	0.00687528	0	0.000240089
Table S5f Species different betwenn the IR and Healthy groups (qvalue < 0.1)
species	pvalue	qvalue	average IR (%)	average Healthy (%)	median IR (%)	median Healthy (%)			higher in IR
Sutterella wadsworthensis	1.80691e-05	0.00133711	2.82577	0.0872125	1.02558	0			higher in Healthy
Streptococcus salivarius	0.000186769	0.00691046	0.13905	0.0166096	0.05414	0.000978425
Eubacterium eligens	0.000391125	0.00723581	0.863775	0.805963	0	0.0227067
Bacteroidales bacterium ph8	0.000376305	0.00723581	0.00446267	0.115862	0	0.00193961
Prevotella copri	0.000549214	0.00812836	27.6677	7.22466	10.405	0.00342
Collinsella aerofaciens	0.00076114	0.00826329	0.345965	0.0778904	0.25779	0.00307967
Dorea longicatena	0.000781662	0.00826329	0.208933	0.0411543	0.10877	0.00226374
Clostridium bolteae	0.00176806	0.0163546	0.0701587	0.00668765	0.02158	0.000173303
Bacteroides ovatus	0.00295786	0.0205305	2.74098	0.827893	0.84	0.0156947
Escherichia coli	0.00305184	0.0205305	2.16743	0.629718	0.85463	0.00743544
Parabacteroides distasonis	0.0029252	0.0205305	2.31128	0.938678	0.74822	0.0034122
Ruminococcus torques	0.00351316	0.0216645	1.04038	0.225594	0.2024	0.0129567
Bacteroides intestinalis	0.00426989	0.0243055	0.188725	0.00687528	0	0.000240089
Mitsuokella multacida	0.00518086	0.0273846	1.91858	0.0670567	0	0
Bacteroides vulgatus	0.00605316	0.0289686	5.74108	0.816768	1.89166	0.0403444
Dorea formicigenerans	0.00626348	0.0289686	0.116381	0.0364862	0.06899	0.00308535
Ruminococcus obeum	0.0067533	0.0293967	0.166597	0.0309266	0.08294	0.00366228
Ruminococcus gnavus	0.00736181	0.0298581	0.394146	0.186447	0.1174	0.00120411
Bacteroides coprocola	0.00766628	0.0298581	2.42862	0.76167	0	1.35e-05
Acidaminococcus unclassified	0.0132296	0.0489495	1.04109	0	0	0
Phascolarctobacterium succinatutens	0.0139214	0.0490563	2.10897	0.226721	0	0
Roseburia inulinivorans	0.0177074	0.054598	2.03949	0.546483	0.52279	0.0245335
Barnesiella intestinihominis	0.0166844	0.054598	0.108362	0.118868	0	0.00066254
Bacteroides xylanisolvens	0.0172643	0.054598	0.043814	0.0232182	0	0.00278695
Megasphaera unclassified	0.0218655	0.0647218	0.863556	0.118663	0.09417	0
Bacteroides uniformis	0.0231478	0.0658821	2.8713	0.389071	0.34679	0.0497339
Eubacterium siraeum	0.0267289	0.0732569	0.953568	0.00744517	0	0
Fusobacterium mortiferum	0.0302365	0.0799107	1.96784	0.427152	0	0
Bacteroides coprophilus	0.0316097	0.0806591	0	0.320517	0	0
Alistipes shahii	0.0365798	0.0902303	0.392135	0.252948	0	0.0101631
Eubacterium biforme	0.040388	0.0955827	0.747642	0.132282	0.06314	0
Roseburia hominis	0.041333	0.0955827	0.150611	0.0311301	0.09601	0.00529702
Table S5g Species different betwenn the VU and INR/IR groups (qvalue < 0.3)
species	pvalue	qvalue	average INR/IR (%)	average VU (%)	median INR/IR (%)	median VU (%)			higher in VU
Faecalibacterium prausnitzii	0.00292838	0.127555	1.90564	4.00915	0.97398	2.79407			higher in INR/IR
Haemophilus parainfluenzae	0.00344744	0.127555	0.269225	1.71862	0.00402	0.06948
Table S5h Species different betwenn the VU/INR/IR and Healthy groups (qvalue < 0.1)
species	pvalue	qvalue	average VU/INR/IR (%)	average Healthy (%)	median VU/INR/IR (%)	median Hedalthy (%)			higher in VU/INR/IR
Sutterella wadsworthensis	1.50649e-07	7.1888e-06	1.82062	0.0872125	1.03151	0			higher in Healthy
Ruminococcus obeum	2.91438e-07	7.1888e-06	0.213207	0.0309266	0.09442	0.00366228
Streptococcus salivarius	1.95043e-07	7.1888e-06	0.186718	0.0166096	0.09294	0.000978425
Prevotella copri	1.23086e-06	1.82168e-05	32.0617	7.22466	34.8338	0.00342
Collinsella aerofaciens	1.20131e-06	1.82168e-05	0.528033	0.0778904	0.33158	0.00307967
Dorea longicatena	5.00211e-06	6.16927e-05	0.317259	0.0411543	0.17005	0.00226374
Faecalibacterium prausnitzii	6.93577e-06	7.3321e-05	2.80222	0.673878	1.91387	0.0665839
Subdoligranulum unclassified	4.46595e-05	0.0003672	1.25506	0.617124	0.67925	0.0255514
Dorea formicigenerans	4.11734e-05	0.0003672	0.180421	0.0364862	0.08251	0.00308535
Parabacteroides distasonis	6.59572e-05	0.000488084	1.02115	0.938678	0.15574	0.0034122
Ruminococcus torques	9.76828e-05	0.000657139	0.595082	0.225594	0.17435	0.0129567
Escherichia coli	0.000165465	0.00102037	1.37487	0.629718	0.13539	0.00743544
Bacteroides salyersiae	0.000233369	0.00132841	0.21629	0.116125	0	0.0009686
Phascolarctobacterium succinatutens	0.000277505	0.00146681	3.25027	0.226721	0.00743	0
Bacteroides coprocola	0.000764507	0.00377157	0.928282	0.76167	0	1.35e-05
Bacteroides intestinalis	0.000920229	0.00425606	0.14616	0.00687528	0	0.000240089
Bacteroides vulgatus	0.00106892	0.00461925	5.04461	0.816768	0.71902	0.0403444
Bacteroides coprophilus	0.0011236	0.00461925	0.0127579	0.320517	0	0
Bacteroides uniformis	0.0013162	0.00512627	2.1378	0.389071	0.28703	0.0497339
Roseburia inulinivorans	0.00207862	0.00769089	1.59562	0.546483	0.50209	0.0245335
Mitsuokella multacida	0.00225075	0.00793121	0.641689	0.0670567	0	0
Coprococcus comes	0.00255724	0.00860162	0.58348	0.142311	0.23096	0.0057892
Mitsuokella unclassified	0.00492083	0.0158322	0.735529	0.11218	0	0
Bacteroides ovatus	0.00583885	0.0180031	1.71182	0.827893	0.17332	0.0156947
Parabacteroides merdae	0.00764631	0.0213686	1.12333	0.313615	0.29751	0.00893495
Eubacterium biforme	0.00779664	0.0213686	0.66008	0.132282	0.13625	0
Oscillibacter unclassified	0.00775891	0.0213686	0.389479	0.10302	0.1063	0.00197465
Fusobacterium mortiferum	0.0112293	0.0296774	0.893092	0.427152	0	0
Ruminococcus gnavus	0.0117024	0.0298613	1.28529	0.186447	0.04283	0.00120411
Prevotella stercorea	0.0127966	0.0315649	2.53142	0.52755	0	0
Roseburia hominis	0.0176789	0.0419082	0.307164	0.0311301	0.07346	0.00529702
Bilophila unclassified	0.0181225	0.0419082	0.223024	0.106085	0.12955	0.00377141
Acidaminococcus unclassified	0.0200916	0.0437288	0.351772	0	0	0
Clostridium bolteae	0.0196321	0.0437288	0.171278	0.00668765	0.01011	0.000173303
Eubacterium rectale	0.0213298	0.0440554	3.23824	1.10513	0.72232	0.0695647
Akkermansia muciniphila	0.0214324	0.0440554	0.173644	0.180135	0	0
Alistipes putredinis	0.0236468	0.0472937	0.829512	0.596004	0	0.0193015
Barnesiella intestinihominis	0.0434288	0.0845719	0.237398	0.118868	0	0.00066254

## Sheet: Table S6
Table S6 PERMANOVA analysis
Variables	P-values (VU/INR/IR)	P-values (INR/IR)
HAART Treatment Time (year)	0.485	0.481
age	0.059	0.058
WBC counts (c/mm3)	0.094	0.095
Lymphocyte ratio (%)	0.819	0.8187
Lymphocyte counts (c/mm3)	0.156	0.1525
CD19+B-cell ratio (%)	0.342	0.3391
CD19+B-Tcell counts (c/mm3)	0.095	0.0977
CD16+CD56+NK cell ratio (%)	0.551	0.5448
CD16+CD56+NK cell counts (c/mm3)	0.683	0.6862
CD3+T-cell ratio (%)	0.852	0.8646
CD3+T-cell counts (c/mm3)	0.184	0.1841
CD4+T-cell ratio (%)	0.399	0.3938
CD4+T-cell counts (c/mm3)	0.06	0.0578
CD8+T-cell ratio (%)	0.406	0.396
CD8+T-cell counts (c/mm3)	0.228	0.2287
Memory CD4+T-cell ratio (%)	0.136	0.1339
Memory CD4+T-cell counts (c/mm3)	0.05	0.0481
Naive CD4+T-cell ratio (%)	0.129	0.1308
Naive CD4+T-cell counts (c/mm3)	0.338	0.3396
Homing Naive CD4+T-cell ratio (%)	0.101	0.1035
Homing Naive CD4+T-cell counts (c/mm3)	0.357	0.3566
CD4+CD28+T-cell ratio (%)	0.039	0.0343
CD4+CD28+T-cell counts (c/mm3)	0.13	0.1396
CD8+CD28+T-cell ratio (%)	0.878	0.8743
CD8+CD28+T-cell counts (c/mm3)	0.288	0.2899
CD8+HLA-DR+ T-cell ratio (%)	0.637	0.6355
CD8+HLA-DR+ T-cell counts (c/mm3)	0.478	0.4705
CD8+CD38+ T-cell ratio (%)	0.008	0.008
CD8+CD38+ T-cell counts (c/mm3)	0.0531	0.0557
enterotype	0	0.0001
permutations = 9,999
package: vegan(version 2.4-3)

## Sheet: Table S7
Table S7 Different pathways among the four groups based on HUMAnN2
Table S7a Pathways different betwenn the IR and INR groups
pathway	median IR	median INR	pvalue	qvalue
Table S7b Pathways different betwenn the IR/INR and VU groups
pathway	median INR/IR	median VU	pvalue	qvalue			higher in VU
BIOTIN-BIOSYNTHESIS-PWY: biotin biosynthesis I	1.39e-05	4.04e-05	0.00123626	0.0265277			higher in IR/INR
FASYN-ELONG-PWY: fatty acid elongation -- saturated	1.36e-05	6.295e-05	5.87138e-05	0.00250303
FASYN-INITIAL-PWY: superpathway of fatty acid biosynthesis initiation (E. coli)	8.81e-06	4.22e-05	5.51853e-05	0.00250303
PANTO-PWY: phosphopantothenate biosynthesis I	0.000410395	0.000340625	0.0012836	0.0265277
PWY-5971: palmitate biosynthesis II (bacteria and plants)	1.38e-05	5.58e-05	0.000449701	0.0139407
PWY-6113: superpathway of mycolate biosynthesis	9.86e-06	3.325e-05	0.00305547	0.0541255
PWY-6123: inosine-5'-phosphate biosynthesis I	0.00018276	0.000234013	0.00298544	0.0541255
PWY-6124: inosine-5'-phosphate biosynthesis II	0.000156936	0.000201323	0.00383212	0.0633578
PWY-6282: palmitoleate biosynthesis I (from (5Z)-dodec-5-enoate)	1.28e-05	4.955e-05	4.22562e-05	0.00250303
PWY-6519: 8-amino-7-oxononanoate biosynthesis I	1.15e-05	3.445e-05	0.000544897	0.0150149
PWY-6703: preQ0 biosynthesis	0.000352482	0.000237752	0.000773709	0.019188
PWY-7388: octanoyl-[acyl-carrier protein] biosynthesis (mitochondria, yeast)	8.15e-06	3.93e-05	2.72166e-05	0.00250303
PWY-7664: oleate biosynthesis IV (anaerobic)	1.2e-05	5.68e-05	6.05571e-05	0.00250303
PWY0-862: (5Z)-dodec-5-enoate biosynthesis	1.04e-05	5e-05	8.22455e-05	0.00291384
PWYG-321: mycolate biosynthesis	1.19e-05	5.565e-05	1.25391e-05	0.00250303
Table S7c Pathways different betwenn the VU and Healthy groups
pathway	median VU	median Healthy	pvalue	qvalue			higher in VU
1CMET2-PWY: N10-formyl-tetrahydrofolate biosynthesis	0.000138514	0.000358837	0.00533251	0.000172016			higher in Healthy
ANAGLYCOLYSIS-PWY: glycolysis III (from glucose)	0.000200715	0.000284259	0.0151876	0.000902268
ARGININE-SYN4-PWY: L-ornithine de novo biosynthesis	6.57e-05	0.000132716	0.0566619	0.00891054
CITRULBIO-PWY: L-citrulline biosynthesis	1.23e-05	1.985e-05	0.0742251	0.0143662
COA-PWY-1: coenzyme A biosynthesis II (mammalian)	0.000385949	0.000514982	0.00358869	8.02914e-05
COLANSYN-PWY: colanic acid building blocks biosynthesis	2.115e-05	5.575e-05	0.00358869	3.59755e-05
FASYN-ELONG-PWY: fatty acid elongation -- saturated	6.295e-05	2.74e-05	0.0165644	0.00135687
FASYN-INITIAL-PWY: superpathway of fatty acid biosynthesis initiation (E. coli)	4.22e-05	1.79e-05	0.0166546	0.00147742
GLYCOGENSYNTH-PWY: glycogen biosynthesis I (from ADP-D-Glucose)	7.105e-05	0.000119415	0.081479	0.0167558
HISTSYN-PWY: L-histidine biosynthesis	9.13e-05	0.000117967	0.086012	0.0183816
ILEUSYN-PWY: L-isoleucine biosynthesis I (from threonine)	0.000390963	0.000463711	0.0294995	0.00380639
P162-PWY: L-glutamate degradation V (via hydroxyglutarate)	1.045e-05	1.99e-05	0.0142433	0.00063176
P164-PWY: purine nucleobases degradation I (anaerobic)	6.855e-06	1.825e-05	0.0151876	0.00109087
P42-PWY: incomplete reductive TCA cycle	3.33e-05	5.12e-05	0.0745799	0.0150363
PANTO-PWY: phosphopantothenate biosynthesis I	0.000340625	0.000440836	0.000228708	9.22209e-07
PPGPPMET-PWY: ppGpp biosynthesis	3.64e-05	1.09e-05	0.0294995	0.00380639
PRPP-PWY: superpathway of histidine, purine, and pyrimidine biosynthesis	8.15e-05	0.000101704	0.0151876	0.00101667
PWY-3841: folate transformations II	0.000148631	0.000359635	0.00358869	8.68231e-05
PWY-4984: urea cycle	1.06e-05	1.68e-05	0.0745799	0.0150311
PWY-5030: L-histidine degradation III	1.395e-05	2.615e-05	0.0311345	0.0041429
PWY-5101: L-isoleucine biosynthesis II	1.595e-05	7.675e-05	0.00358869	4.45295e-05
PWY-5189: tetrapyrrole biosynthesis II (from glycine)	2.135e-05	6.625e-06	0.0583644	0.00966402
PWY-5505: L-glutamate and L-glutamine biosynthesis	2.635e-05	8.71e-06	0.0294995	0.00354083
PWY-5659: GDP-mannose biosynthesis	7.005e-05	9.695e-05	0.0583713	0.0103562
PWY-5676: acetyl-CoA fermentation to butanoate II	3.49e-05	4.255e-05	0.0820725	0.0172088
PWY-5971: palmitate biosynthesis II (bacteria and plants)	5.58e-05	2.545e-05	0.0583644	0.0098843
PWY-6121: 5-aminoimidazole ribonucleotide biosynthesis I	0.000301324	0.000354003	0.0581028	0.00937142
PWY-6123: inosine-5'-phosphate biosynthesis I	0.000234013	0.000183104	0.0732013	0.0138728
PWY-6124: inosine-5'-phosphate biosynthesis II	0.000201323	0.000160728	0.0583713	0.0103562
PWY-6282: palmitoleate biosynthesis I (from (5Z)-dodec-5-enoate)	4.955e-05	2.35e-05	0.0229838	0.0024096
PWY-6385: peptidoglycan biosynthesis III (mycobacteria)	0.000227862	0.000334847	0.0346132	0.00474536
PWY-6606: guanosine nucleotides degradation II	6.415e-06	1.73e-05	0.0970472	0.0219139
PWY-6703: preQ0 biosynthesis	0.000237752	0.000352667	0.00358869	8.02914e-05
PWY-6901: superpathway of glucose and xylose degradation	3.045e-05	5.215e-05	0.0658437	0.0119475
PWY-6969: TCA cycle V (2-oxoglutarate:ferredoxin oxidoreductase)	4.32e-05	5.63e-05	0.0863486	0.0188017
PWY-7111: pyruvate fermentation to isobutanol (engineered)	0.000390963	0.000463711	0.0294995	0.00380639
PWY-724: superpathway of L-lysine, L-threonine and L-methionine biosynthesis II	0.000253069	0.000315129	0.0405393	0.00588474
PWY-7282: 4-amino-2-methyl-5-phosphomethylpyrimidine biosynthesis (yeast)	0.000120354	0.000167683	0.0415898	0.00620494
PWY-7323: superpathway of GDP-mannose-derived O-antigen building blocks biosynthesis	1.325e-05	4.32e-05	0.00522831	0.000147573
PWY-7383: anaerobic energy metabolism (invertebrates, cytosol)	2.18e-05	4.42e-05	0.0292379	0.00318315
PWY-7388: octanoyl-[acyl-carrier protein] biosynthesis (mitochondria, yeast)	3.93e-05	1.67e-05	0.0151876	0.00116356
PWY-7664: oleate biosynthesis IV (anaerobic)	5.68e-05	2.43e-05	0.0151876	0.00102538
PWY0-1586: peptidoglycan maturation (meso-diaminopimelate containing)	6.745e-05	9.615e-05	0.0205032	0.00206686
PWY0-845: superpathway of pyridoxal 5'-phosphate biosynthesis and salvage	7.27e-05	0.000164007	0.0132118	0.000532736
PWY0-862: (5Z)-dodec-5-enoate biosynthesis	5e-05	2.145e-05	0.0165644	0.00140263
PWY4LZ-257: superpathway of fermentation (Chlamydomonas reinhardtii)	7.355e-06	1.9e-05	0.0202087	0.00195568
PWY66-399: gluconeogenesis III	1.86e-05	4.655e-05	0.0132118	0.000494681
PWYG-321: mycolate biosynthesis	5.565e-05	2.51e-05	0.0168605	0.00156368
PYRIDOXSYN-PWY: pyridoxal 5'-phosphate biosynthesis I	5.145e-05	0.000157767	0.0151876	0.000780138
RHAMCAT-PWY: L-rhamnose degradation I	9.09e-05	0.000120772	0.0449784	0.00689186
RIBOSYN2-PWY: flavin biosynthesis I (bacteria and plants)	1.795e-05	6.35e-05	0.0350673	0.00494901
SALVADEHYPOX-PWY: adenosine nucleotides degradation II	2.66e-05	4.275e-05	0.0706584	0.013106
THRESYN-PWY: superpathway of L-threonine biosynthesis	0.000146164	0.000171314	0.0950246	0.021074
VALSYN-PWY: L-valine biosynthesis	0.000390963	0.000463711	0.0294995	0.00380639

## Sheet: Table S8
Table S8 Relative abundance of butyrate-producing bacteria
Sample	Relative abundance of butyrate producing bacteria (%)	Anaerostipes caccae	Anaerotruncus colihominis	Coprococcus catus	Coprococcus comes	Coprococcus eutactus	Eubacterium cylindroides	Eubacterium hallii	Eubacterium limosum	Eubacterium rectale	Faecalibacterium prausnitzii	Flavonifractor plautii	Megasphaera elsdenii	Roseburia hominis	Roseburia intestinalis	Roseburia inulinivorans
INR01	1.00596	0	0	0	0	0	0	0	0	0	0.67789	0	0	0.32405	0.00149	0.00253
INR02	6.85059	0	0	0	2.82666	0	0	0.07104	0	0.20269	2.12153	0.29563	0	0.15486	0.96781	0.21037
INR03	9.81129	0	0.00481	0.0776	0.83517	0	0	0.0091	0	6.28889	0.64905	0.0108	0	0.02911	0	1.90676
INR04	4.58275	0	0	0	0.23096	0	0	0.12805	0	0.51282	2.95777	0.01216	0	0.23958	0.0073	0.49411
INR05	4.16827	0	0	0.12749	2.32452	0	0	0.0226	0	0.01979	1.38536	0.02145	0	0.03225	0.0989	0.13591
INR06	9.71805	0	0.02264	0.03051	0.7031	0	0	0.06029	0	2.41656	1.48401	0.00933	0	2.85498	1.75802	0.37861
INR07	0.93524	0	0	0.01502	0.2123	0	0	0	0	0.07594	0.48264	0	0	0	0	0.14934
INR08	10.4806	0	0	0	0.81924	0	0	0	0	0.92646	1.98819	0	0.01708	6.4294	0	0.30023
INR09	3.12877	0	0	0.00061	0.11367	0	0	0.01572	0	1.07204	0.3949	0	0	0.22382	0.02693	1.28108
INR10	10.7441	0	0	0.03728	1.06001	0	0	0.00303	0	3.56005	4.28743	0.01378	0	0.22597	0.14837	1.4082
INR11	38.1253	0	0	0	1.53831	0	0	0.49698	0	24.3007	4.18015	0	0	0.00173	0.10151	7.506
INR12	3.2867	0	0	0	0.20846	0	0	0.0772	0	1.14587	0.91631	0	0	0.06413	0.26317	0.61156
INR13	8.79176	0	0.00484	0.00836	1.24257	0	0	0.01753	0	0.70404	3.07507	0	0.17544	0.17876	1.04629	2.33886
INR14	19.0804	0	0	0.11108	0.55135	0	0	0.04101	0	4.97982	11.5605	0.00572	0	0.31358	0.05784	1.45955
INR15	15.2559	0	0.01605	0.02364	0.18662	0	0	0.01091	0	8.93548	1.9709	0.01357	0	0.76714	3.03206	0.29955
INR16	0.54338	0	0	0	0.04331	0	0	0	0	0.3835	0.01807	0.00922	0	0.08928	0	0
INR17	17.1553	0	0.02172	0	1.3594	0	0	0.52294	0	3.71578	5.05637	0.24931	0	0.05743	0.47597	5.69639
INR18	23.4351	0	0	0	1.78153	0	0	0.19211	0	18.5417	2.9197	0	0	0	0	0
INR19	11.7938	0	0	0.18484	4.74305	0	0	0.1231	0	0.06923	5.01563	0	0.04821	0.20158	0.70828	0.69988
INR20	9.0526	0	0	0.00569	0.0863	0	0	0.01294	0	8.00867	0.70956	0	0	0	0	0.22944
IR01	13.7249	0	0.00185	0.01044	2.01263	0	0	0.0138	0	6.78166	3.09135	0.03296	0	0.34323	1.29088	0.14609
IR02	9.41214	0	0	0.03105	0.30143	0	0	0.04445	0	6.80448	0.97398	0.34591	0	0.23992	0.13912	0.5318
IR03	0.75145	0	0	0	0.10992	0	0	0	0	0.09788	0.18174	0	0.01189	0.07346	0.04172	0.23484
IR04	3.41523	0	0.08021	0.00248	0.07374	0	0	0.01361	0	0.06811	0.56547	1.73294	0.00833	0.09601	0.13894	0.63539
IR05	2.50587	0.00469	0.00543	0	0.14561	0	0	0.21822	0	0	0.18441	0.31213	0	0	0	1.63538
IR06	4.20464	0	0	0.00381	0.43	0	0	0.06699	0	2.45242	0.78399	0.00507	0.05287	0.2663	0	0.14319
IR07	0.01295	0	0	0.00371	0	0	0	0.00924	0	0	0	0	0	0	0	0
IR08	0.25474	0	0	0	0	0	0	0.04127	0	0	0.001	0	0	0.21247	0	0
IR09	18.4173	0	0	0	0.99539	0	0	0.13911	0	14.4624	0.00176	0	0	0.0034	2.31318	0.50209
IR10	5.21223	0	0	0.00776	0	0	0	0.02969	0	0.00097	1.05173	0.00193	0	0.08969	0.38527	3.64519
IR11	21.2461	0	0	0	0	0	0	1.25053	0	0.00122	6.00283	0.03874	0	0	0.03222	13.9206
IR12	1.88131	0	0	0.03006	0.22663	0	0	0.01107	0	0.70445	0.35539	0	0.03092	0	0	0.52279
IR13	4.12864	0	0	0	0	0	0	0.00515	0	0.03067	0.22507	0.01243	0	0.37523	0	3.48009
IR14	6.46964	0	0	0.0196	0.15534	0	0	0.06769	0	0.60459	0.33317	0.0363	0.01413	0.10887	0	5.12995
IR15	2.91372	0	0	0.03223	0.44664	0	0	0.08553	0	0.72232	1.09446	0.01694	0	0.45058	0	0.06502
Ref: Bui TPN. General introduction and thesis outline. In: Bui Thi Phuong Nam. Ecophysiology of Novel Intestinal Butyrate-Producing Bacteria. WageningenL: Academic; 2016. p. 7-27.

## Sheet: Table S9
Table S9 Relative abundance of pyruvate fermentation to butanoate
Sample	Relative abundance of pyruvate fermentation to butanoate
INR01	3.24044e-06
INR02	4.08201e-06
INR03	6.53893e-06
INR04	1.34371e-05
INR05	8.63273e-07
INR06	1.10105e-05
INR07	1.09337e-05
INR08	4.76999e-06
INR09	9.10916e-06
INR10	3.65162e-06
INR11	9.53801e-06
INR12	4.39723e-06
INR13	7.3236e-06
INR14	1.33605e-05
INR15	1.43627e-05
INR16	6.82272e-07
INR17	0
INR18	5.60362e-07
INR19	1.92773e-05
INR20	1.2499e-05
IR01	1.53473e-05
IR02	8.55819e-06
IR03	0
IR04	2.14149e-05
IR05	2.14389e-06
IR06	6.87334e-06
IR07	0
IR08	0
IR09	0
IR10	0
IR11	1.16983e-05
IR12	0
IR13	0
IR14	0
IR15	1.91128e-05

[truncated: 1 more sheets: Table S10]
